# Supplementary material for: Computational prediction of human deep intronic variation
Source: Gigascience. 2023 Oct 25;12:giad085. doi: 10.1093/gigascience/giad085 (PMC10599398; doi:10.1093/gigascience/giad085)
Supplement: giad085_Supplemental_Files [file giad085_supplemental_files.zip]

Archive with 9 entries (9 files):
- Additional file1.docx
- all_supplementary_figures_with_legend.pdf
- all_supplementary_tables.xlsx
- figure_S1_supplementary_material.pdf
- figure_S2_supplementary_material.pdf
- figure_S3_supplementary_material.pdf
- figure_S4_supplementary_material.pdf
- figure_S5_supplementary_material.pdf
- figure_S6_supplementary_material.pdf
