# Supplementary material for: Computational prediction of human deep intronic variation
Source: Gigascience. 2023 Oct 25;12:giad085. doi: 10.1093/gigascience/giad085 (PMC10599398; doi:10.1093/gigascience/giad085)
Supplement: giad085_Supplemental_Files [file giad085_supplemental_files.zip › all_supplementary_tables.xlsx]

## Sheet: Table S1
Table S1: A summary of the ClinVar variants used in the study, including the intronic bins they were assigned to.
Chromosome	Position_hg19	Position_hg38	Ref	Alt	Clinvar_ID	HGVSc	HGVSg	Gene_name	Consequence	CLNREVSTAT	CLNSIG	intron_bin	label	exonic_or_closer_to_ss_in_other_transcript(for fig1D)
1	874415	939035	C	T	1166157	NM_001385641.1:c.968-5C>T	1:g.874415C>T	SAMD11	splice_polypyrimidine_tract_variant&splice_region_variant&intron_variant	criteria_provided,_single_submitter	Benign	3-10	Benign	Not_analysed
1	878764	943384	G	C	1164753	NM_001385641.1:c.2178+7G>C	1:g.878764G>C	SAMD11	splice_region_variant&intron_variant	criteria_provided,_single_submitter	Benign	3-10	Benign	Not_analysed
1	879069	943689	C	G	1169212	NM_001385641.1:c.2179-9C>G	1:g.879069C>G	SAMD11	splice_polypyrimidine_tract_variant&intron_variant	criteria_provided,_single_submitter	Benign	3-10	Benign	Not_analysed
1	879276	943896	A	G	1168677	NM_001385641.1:c.2290-12A>G	1:g.879276A>G	SAMD11	splice_polypyrimidine_tract_variant&intron_variant	criteria_provided,_single_submitter	Benign	11-40	Benign	Not_analysed
1	887989	952609	A	G	730522	NM_015658.4:c.1003-9T>C	1:g.887989A>G	NOC2L	splice_polypyrimidine_tract_variant&intron_variant	criteria_provided,_single_submitter	Benign	3-10	Benign	Not_analysed
1	897726	962346	C	T	784924	NM_198317.3:c.712-9C>T	1:g.897726C>T	KLHL17	splice_polypyrimidine_tract_variant&intron_variant	criteria_provided,_single_submitter	Benign	3-10	Benign	Not_analysed
1	905894	970514	C	T	710495	NM_032129.3:c.331-7C>T	1:g.905894C>T	PLEKHN1	splice_polypyrimidine_tract_variant&splice_region_variant&intron_variant	criteria_provided,_single_submitter	Benign	3-10	Benign	Not_analysed
1	949363	1013983	G	A	1028857	NM_005101.4:c.4-1G>A	1:g.949363G>A	ISG15	splice_acceptor_variant	criteria_provided,_single_submitter	Pathogenic	1-2	Pathogenic	Not_analysed
1	957568	1022188	A	G	263166	NM_198576.4:c.202-13A>G	1:g.957568A>G	AGRN	splice_polypyrimidine_tract_variant&intron_variant	criteria_provided,_multiple_submitters,_no_conflicts	Benign	11-40	Benign	Not_analysed
1	957898	1022518	G	T	677944	NM_198576.4:c.463+56G>T	1:g.957898G>T	AGRN	intron_variant	criteria_provided,_single_submitter	Benign	41-200	Benign	Not_analysed
1	970417	1035037	A	C	678943	NM_198576.4:c.464-240A>C	1:g.970417A>C	AGRN	intron_variant	criteria_provided,_single_submitter	Benign	201-500	Benign	Not_analysed
1	975781	1040401	C	T	1266973	NM_198576.4:c.512-264C>T	1:g.975781C>T	AGRN	intron_variant	criteria_provided,_single_submitter	Benign	201-500	Benign	Not_analysed
1	977203	1041823	G	C	677945	NM_198576.4:c.1177+121G>C	1:g.977203G>C	AGRN	intron_variant	criteria_provided,_single_submitter	Benign	41-200	Benign	Not_analysed
1	977780	1042400	C	T	677947	NM_198576.4:c.1384+238C>T	1:g.977780C>T	AGRN	intron_variant	criteria_provided,_multiple_submitters,_no_conflicts	Benign	201-500	Benign	Not_analysed
1	978856	1043476	G	A	263164	NM_198576.4:c.1603+19G>A	1:g.978856G>A	AGRN	intron_variant	criteria_provided,_multiple_submitters,_no_conflicts	Benign/Likely_benign	11-40	Benign	Not_analysed
1	979437	1044057	C	T	1275154	NM_198576.4:c.1999+34C>T	1:g.979437C>T	AGRN	intron_variant	criteria_provided,_single_submitter	Benign	11-40	Benign	Not_analysed
1	979690	1044310	G	A	1277315	NM_198576.4:c.2149-24G>A	1:g.979690G>A	AGRN	intron_variant	criteria_provided,_single_submitter	Benign	11-40	Benign	Not_analysed
1	979835	1044455	G	A	263168	NM_198576.4:c.2254+16G>A	1:g.979835G>A	AGRN	intron_variant	criteria_provided,_multiple_submitters,_no_conflicts	Benign	11-40	Benign	Not_analysed
1	979890	1044510	C	T	1279648	NM_198576.4:c.2254+71C>T	1:g.979890C>T	AGRN	intron_variant	criteria_provided,_single_submitter	Benign	41-200	Benign	Not_analysed
1	980077	1044697	C	T	1249270	NM_198576.4:c.2254+258C>T	1:g.980077C>T	AGRN	intron_variant	criteria_provided,_single_submitter	Benign	201-500	Benign	Not_analysed
1	980276	1044896	C	T	1287573	NM_198576.4:c.2255-265C>T	1:g.980276C>T	AGRN	intron_variant	criteria_provided,_single_submitter	Benign	201-500	Benign	Not_analysed
1	980460	1045080	G	A	677948	NM_198576.4:c.2255-81G>A	1:g.980460G>A	AGRN	intron_variant	criteria_provided,_multiple_submitters,_no_conflicts	Benign	41-200	Benign	Not_analysed
1	981475	1046095	G	A	434107	NM_198576.4:c.2805+7G>A	1:g.981475G>A	AGRN	splice_region_variant&intron_variant	criteria_provided,_multiple_submitters,_no_conflicts	Benign/Likely_benign	3-10	Benign	Not_analysed
1	982116	1046736	G	A	1525296	NM_198576.4:c.3250+1G>A	1:g.982116G>A	AGRN	splice_donor_variant	criteria_provided,_single_submitter	Likely_pathogenic	1-2	Pathogenic	Not_analysed
1	982444	1047064	A	G	677950	NM_198576.4:c.3388+107A>G	1:g.982444A>G	AGRN	intron_variant	criteria_provided,_single_submitter	Benign	41-200	Benign	Not_analysed
1	982462	1047082	T	C	677951	NM_198576.4:c.3388+125T>C	1:g.982462T>C	AGRN	intron_variant	criteria_provided,_single_submitter	Benign	41-200	Benign	Not_analysed
1	982482	1047102	C	T	1232750	NM_198576.4:c.3388+145C>T	1:g.982482C>T	AGRN	intron_variant	criteria_provided,_single_submitter	Benign	41-200	Benign	Not_analysed
1	982484	1047104	C	T	1260286	NM_198576.4:c.3388+147C>T	1:g.982484C>T	AGRN	intron_variant	criteria_provided,_single_submitter	Benign	41-200	Benign	Not_analysed
1	982513	1047133	T	C	677952	NM_198576.4:c.3388+176T>C	1:g.982513T>C	AGRN	intron_variant	criteria_provided,_single_submitter	Benign	41-200	Benign	Not_analysed
1	982573	1047193	C	T	1178567	NM_198576.4:c.3389-134C>T	1:g.982573C>T	AGRN	intron_variant	criteria_provided,_single_submitter	Benign	41-200	Benign	Not_analysed
1	982844	1047464	G	C	128301	NM_198576.4:c.3516+10G>C	1:g.982844G>C	AGRN	intron_variant	criteria_provided,_multiple_submitters,_no_conflicts	Benign	3-10	Benign	Not_analysed
1	984016	1048636	G	A	678946	NM_198576.4:c.4106-231G>A	1:g.984016G>A	AGRN	intron_variant	criteria_provided,_single_submitter	Benign	201-500	Benign	Not_analysed
1	984033	1048653	C	T	678947	NM_198576.4:c.4106-214C>T	1:g.984033C>T	AGRN	intron_variant	criteria_provided,_single_submitter	Benign	201-500	Benign	Not_analysed
1	984061	1048681	C	T	678948	NM_198576.4:c.4106-186C>T	1:g.984061C>T	AGRN	intron_variant	criteria_provided,_single_submitter	Benign	41-200	Benign	Not_analysed
1	984102	1048722	G	A	678949	NM_198576.4:c.4106-145G>A	1:g.984102G>A	AGRN	intron_variant	criteria_provided,_single_submitter	Benign	41-200	Benign	Not_analysed
1	984202	1048822	A	G	678950	NM_198576.4:c.4106-45A>G	1:g.984202A>G	AGRN	intron_variant	criteria_provided,_single_submitter	Benign	41-200	Benign	Not_analysed
1	984445	1049065	C	T	474131	NM_198576.4:c.4298+6C>T	1:g.984445C>T	AGRN	splice_donor_region_variant&intron_variant	criteria_provided,_multiple_submitters,_no_conflicts	Benign/Likely_benign	3-10	Benign	Not_analysed
1	984446	1049066	G	A	706774	NM_198576.4:c.4298+7G>A	1:g.984446G>A	AGRN	splice_region_variant&intron_variant	criteria_provided,_single_submitter	Benign	3-10	Benign	Not_analysed
1	984450	1049070	A	T	263184	NM_198576.4:c.4298+11A>T	1:g.984450A>T	AGRN	intron_variant	criteria_provided,_multiple_submitters,_no_conflicts	Benign/Likely_benign	11-40	Benign	Not_analysed
1	984847	1049467	G	C	263186	NM_198576.4:c.4514+16G>C	1:g.984847G>C	AGRN	intron_variant	criteria_provided,_multiple_submitters,_no_conflicts	Benign	11-40	Benign	Not_analysed
1	984888	1049508	A	G	678951	NM_198576.4:c.4514+57A>G	1:g.984888A>G	AGRN	intron_variant	criteria_provided,_single_submitter	Benign	41-200	Benign	Not_analysed
1	985239	1049859	C	T	678952	NM_198576.4:c.4745-44C>T	1:g.985239C>T	AGRN	intron_variant	criteria_provided,_single_submitter	Benign	41-200	Benign	Not_analysed
1	986628	1051248	C	T	474146	NM_198576.4:c.5254-5C>T	1:g.986628C>T	AGRN	splice_polypyrimidine_tract_variant&splice_region_variant&intron_variant	criteria_provided,_multiple_submitters,_no_conflicts	Benign/Likely_benign	3-10	Benign	Not_analysed
1	989811	1054431	C	A	263200	NM_198576.4:c.5877-17C>A	1:g.989811C>A	AGRN	splice_polypyrimidine_tract_variant&intron_variant	criteria_provided,_multiple_submitters,_no_conflicts	Likely_benign	11-40	Benign	Not_analysed
1	1148100	1212720	G	C	1165257	NM_003327.4:c.371-16C>G	1:g.1148100G>C	TNFRSF4	splice_polypyrimidine_tract_variant&intron_variant	criteria_provided,_single_submitter	Benign	11-40	Benign	Not_analysed
1	1149180	1213800	G	A	1169404	NM_003327.4:c.146-15C>T	1:g.1149180G>A	TNFRSF4	splice_polypyrimidine_tract_variant&intron_variant	criteria_provided,_single_submitter	Benign	11-40	Benign	Not_analysed
1	1273349	1337969	G	C	737293	NM_001330311.2:c.1714+8C>G	1:g.1273349G>C	DVL1	splice_region_variant&intron_variant	criteria_provided,_single_submitter	Benign	3-10	Benign	Not_analysed
1	1275200	1339820	G	A	790803	NM_001330311.2:c.910-8C>T	1:g.1275200G>A	DVL1	splice_polypyrimidine_tract_variant&splice_region_variant&intron_variant	criteria_provided,_single_submitter	Benign	3-10	Benign	Not_analysed
1	1275563	1340183	G	A	724623	NM_001330311.2:c.770-6C>T	1:g.1275563G>A	DVL1	splice_polypyrimidine_tract_variant&splice_region_variant&intron_variant	criteria_provided,_single_submitter	Benign	3-10	Benign	Not_analysed
1	1276812	1341432	G	A	1230510	NM_001330311.2:c.605+235C>T	1:g.1276812G>A	DVL1	intron_variant	criteria_provided,_single_submitter	Benign	201-500	Benign	Not_analysed
1	1277596	1342216	C	T	1261354	NM_001330311.2:c.363-60G>A	1:g.1277596C>T	DVL1	intron_variant	criteria_provided,_single_submitter	Benign	41-200	Benign	Not_analysed
1	1277649	1342269	G	T	1226399	NM_001330311.2:c.362+94C>A	1:g.1277649G>T	DVL1	intron_variant	criteria_provided,_single_submitter	Benign	41-200	Benign	Not_analysed
1	1277735	1342355	G	A	1169788	NM_001330311.2:c.362+8C>T	1:g.1277735G>A	DVL1	splice_region_variant&intron_variant	criteria_provided,_multiple_submitters,_no_conflicts	Benign	3-10	Benign	Not_analysed
1	1277736	1342356	T	A	724873	NM_001330311.2:c.362+7A>T	1:g.1277736T>A	DVL1	splice_region_variant&intron_variant	criteria_provided,_single_submitter	Benign	3-10	Benign	Not_analysed
1	1278237	1342857	T	C	1185396	NM_001330311.2:c.171-99A>G	1:g.1278237T>C	DVL1	intron_variant	criteria_provided,_multiple_submitters,_no_conflicts	Benign	41-200	Benign	Not_analysed
1	1278253	1342873	C	T	1244414	NM_001330311.2:c.171-115G>A	1:g.1278253C>T	DVL1	intron_variant	criteria_provided,_single_submitter	Benign	41-200	Benign	Not_analysed
1	1416236	1480856	C	G	1279141	NM_031921.6:c.445-11C>G	1:g.1416236C>G	ATAD3B	splice_polypyrimidine_tract_variant&intron_variant	criteria_provided,_single_submitter	Benign	11-40	Benign	Not_analysed
1	1451380	1516000	T	C	1185402	NM_001170535.3:c.206-12T>C	1:g.1451380T>C	ATAD3A	splice_polypyrimidine_tract_variant&intron_variant	criteria_provided,_single_submitter	Benign	11-40	Benign	Not_analysed
1	1452793	1517413	G	A	986833	NM_001170535.3:c.384+1G>A	1:g.1452793G>A	ATAD3A	splice_donor_variant	criteria_provided,_single_submitter	Likely_pathogenic	1-2	Pathogenic	Not_analysed
1	1459218	1523838	G	T	989289	NM_001170535.3:c.964-1G>T	1:g.1459218G>T	ATAD3A	splice_acceptor_variant	criteria_provided,_single_submitter	Likely_pathogenic	1-2	Pathogenic	Not_analysed
1	1461833	1526453	C	G	791766	NM_001170535.3:c.1267-8C>G	1:g.1461833C>G	ATAD3A	splice_polypyrimidine_tract_variant&splice_region_variant&intron_variant	criteria_provided,_single_submitter	Benign	3-10	Benign	Not_analysed
1	1470892	1535512	G	A	1251252	NM_001114748.2:c.374-5C>T	1:g.1470892G>A	TMEM240	splice_polypyrimidine_tract_variant&splice_region_variant&intron_variant	criteria_provided,_single_submitter	Benign	3-10	Benign	Not_analysed
1	1718642	1787203	C	A	1279222	NM_002074.5:c.*9+119G>T	1:g.1718642C>A	GNB1	intron_variant	criteria_provided,_single_submitter	Benign	41-200	Benign	Not_analysed
1	1718878	1787439	T	C	1200272	NM_002074.5:c.917-2A>G	1:g.1718878T>C	GNB1	splice_acceptor_variant	criteria_provided,_single_submitter	Likely_pathogenic	1-2	Pathogenic	Not_analysed
1	1720709	1789270	C	A	870212	NM_002074.5:c.700-1G>T	1:g.1720709C>A	GNB1	splice_acceptor_variant	criteria_provided,_single_submitter	Likely_pathogenic	1-2	Pathogenic	Not_analysed
1	1722048	1790609	C	T	1168642	NM_002074.5:c.498-13G>A	1:g.1722048C>T	GNB1	splice_polypyrimidine_tract_variant&intron_variant	criteria_provided,_single_submitter	Benign	11-40	Benign	Not_analysed
1	1737895	1806456	G	A	1165037	NM_002074.5:c.267+19C>T	1:g.1737895G>A	GNB1	intron_variant	criteria_provided,_single_submitter	Benign	11-40	Benign	Not_analysed
1	2234412	2302973	C	T	707316	NM_003036.4:c.970-5C>T	1:g.2234412C>T	SKI	splice_polypyrimidine_tract_variant&splice_region_variant&intron_variant	criteria_provided,_multiple_submitters,_no_conflicts	Likely_benign	3-10	Benign	Not_analysed
1	2234632	2303193	G	A	1291516	NM_003036.4:c.1095+90G>A	1:g.2234632G>A	SKI	intron_variant	criteria_provided,_single_submitter	Benign	41-200	Benign	Not_analysed
1	2234856	2303417	C	T	258899	NM_003036.4:c.1211+17C>T	1:g.2234856C>T	SKI	intron_variant	criteria_provided,_multiple_submitters,_no_conflicts	Likely_benign	11-40	Benign	Not_analysed
1	2234858	2303419	C	T	258900	NM_003036.4:c.1211+19C>T	1:g.2234858C>T	SKI	intron_variant	criteria_provided,_multiple_submitters,_no_conflicts	Benign/Likely_benign	11-40	Benign	Not_analysed
1	2234903	2303464	C	T	673794	NM_003036.4:c.1211+64C>T	1:g.2234903C>T	SKI	intron_variant	criteria_provided,_single_submitter	Benign	41-200	Benign	Not_analysed
1	2235656	2304217	G	A	1291519	NM_003036.4:c.1475-76G>A	1:g.2235656G>A	SKI	intron_variant	criteria_provided,_single_submitter	Benign	41-200	Benign	Not_analysed
1	2235662	2304223	G	A	674297	NM_003036.4:c.1475-70G>A	1:g.2235662G>A	SKI	intron_variant	criteria_provided,_single_submitter	Benign	41-200	Benign	Not_analysed
1	2235672	2304233	C	T	673795	NM_003036.4:c.1475-60C>T	1:g.2235672C>T	SKI	intron_variant	criteria_provided,_single_submitter	Benign	41-200	Benign	Not_analysed
1	2237863	2306424	C	G	1236154	NM_003036.4:c.1999-153C>G	1:g.2237863C>G	SKI	intron_variant	criteria_provided,_single_submitter	Benign	41-200	Benign	Not_analysed
1	2337922	2406483	C	T	557020	NM_002617.4:c.912+1G>A	1:g.2337922C>T	PEX10	splice_donor_variant	criteria_provided,_single_submitter	Likely_pathogenic	1-2	Pathogenic	Not_analysed
1	2337922	2406483	C	G	554342	NM_002617.4:c.912+1G>C	1:g.2337922C>G	PEX10	splice_donor_variant	criteria_provided,_single_submitter	Likely_pathogenic	1-2	Pathogenic	Not_analysed
1	2338157	2406718	A	G	555007	NM_002617.4:c.776+2T>C	1:g.2338157A>G	PEX10	splice_donor_variant	criteria_provided,_single_submitter	Likely_pathogenic	1-2	Pathogenic	Not_analysed
1	2338157	2406718	A	T	553321	NM_002617.4:c.776+2T>A	1:g.2338157A>T	PEX10	splice_donor_variant	criteria_provided,_single_submitter	Likely_pathogenic	1-2	Pathogenic	Not_analysed
1	2339890	2408451	C	T	6770	NM_002617.4:c.600+1G>A	1:g.2339890C>T	PEX10	splice_donor_variant	criteria_provided,_multiple_submitters,_no_conflicts	Pathogenic	1-2	Pathogenic	Not_analysed
1	2341891	2410452	C	T	553007	NM_002617.4:c.113-1G>A	1:g.2341891C>T	PEX10	splice_acceptor_variant	criteria_provided,_single_submitter	Likely_pathogenic	1-2	Pathogenic	Not_analysed
1	2415883	2484444	G	C	780209	NM_014638.4:c.646-4G>C	1:g.2415883G>C	PLCH2	splice_polypyrimidine_tract_variant&splice_region_variant&intron_variant	criteria_provided,_single_submitter	Benign	3-10	Benign	Not_analysed
1	2418602	2487163	C	T	787693	NM_014638.4:c.911-10C>T	1:g.2418602C>T	PLCH2	splice_polypyrimidine_tract_variant&intron_variant	criteria_provided,_single_submitter	Benign	3-10	Benign	Not_analysed
1	2422614	2491175	G	A	1289526	NM_014638.4:c.1516-17G>A	1:g.2422614G>A	PLCH2	splice_polypyrimidine_tract_variant&intron_variant	criteria_provided,_single_submitter	Benign	11-40	Benign	Not_analysed
1	3161009	3244445	C	G	671491	NM_022114.4:c.438+308C>G	1:g.3161009C>G	PRDM16	intron_variant	criteria_provided,_single_submitter	Benign	201-500	Benign	Not_analysed
1	3312914	3396350	T	G	674709	NM_022114.4:c.574-141T>G	1:g.3312914T>G	PRDM16	intron_variant	criteria_provided,_single_submitter	Benign	41-200	Benign	Not_analysed
1	3312963	3396399	C	T	674729	NM_022114.4:c.574-92C>T	1:g.3312963C>T	PRDM16	intron_variant	criteria_provided,_single_submitter	Benign	41-200	Benign	Not_analysed
1	3313282	3396718	G	A	674731	NM_022114.4:c.676+125G>A	1:g.3313282G>A	PRDM16	intron_variant	criteria_provided,_single_submitter	Benign	41-200	Benign	Not_analysed
1	3321134	3404570	G	A	674735	NM_022114.4:c.885-169G>A	1:g.3321134G>A	PRDM16	intron_variant	criteria_provided,_single_submitter	Benign	41-200	Benign	Not_analysed
1	3321167	3404603	C	A	674710	NM_022114.4:c.885-136C>A	1:g.3321167C>A	PRDM16	intron_variant	criteria_provided,_single_submitter	Benign	41-200	Benign	Not_analysed
1	3321194	3404630	C	T	676357	NM_022114.4:c.885-109C>T	1:g.3321194C>T	PRDM16	intron_variant	criteria_provided,_single_submitter	Benign	41-200	Benign	Not_analysed
1	3321715	3405151	G	C	669552	NM_022114.4:c.1032+265G>C	1:g.3321715G>C	PRDM16	intron_variant	criteria_provided,_single_submitter	Benign	201-500	Benign	Not_analysed
1	3321983	3405419	G	A	675426	NM_022114.4:c.1033-76G>A	1:g.3321983G>A	PRDM16	intron_variant	criteria_provided,_single_submitter	Benign	41-200	Benign	Not_analysed
1	3322383	3405819	G	A	678625	NM_022114.4:c.1186+171G>A	1:g.3322383G>A	PRDM16	intron_variant	criteria_provided,_single_submitter	Benign	41-200	Benign	Not_analysed
1	3322430	3405866	G	A	675427	NM_022114.4:c.1186+218G>A	1:g.3322430G>A	PRDM16	intron_variant	criteria_provided,_single_submitter	Benign	201-500	Benign	Not_analysed
1	3327805	3411241	C	T	679067	NM_022114.4:c.1187-143C>T	1:g.3327805C>T	PRDM16	intron_variant	criteria_provided,_single_submitter	Benign	41-200	Benign	Not_analysed
1	3327871	3411307	T	C	676376	NM_022114.4:c.1187-77T>C	1:g.3327871T>C	PRDM16	intron_variant	criteria_provided,_single_submitter	Benign	41-200	Benign	Not_analysed
1	3329581	3413017	G	A	679068	NM_022114.4:c.2603+217G>A	1:g.3329581G>A	PRDM16	intron_variant	criteria_provided,_single_submitter	Benign	201-500	Benign	Not_analysed
1	3334382	3417818	A	G	390108	NM_022114.4:c.2692-10A>G	1:g.3334382A>G	PRDM16	splice_polypyrimidine_tract_variant&intron_variant	criteria_provided,_multiple_submitters,_no_conflicts	Benign/Likely_benign	3-10	Benign	Not_analysed
1	3335399	3418835	G	T	676358	NM_022114.4:c.2939+91G>T	1:g.3335399G>T	PRDM16	intron_variant	criteria_provided,_single_submitter	Benign	41-200	Benign	Not_analysed
1	3342323	3425759	C	T	504757	NM_022114.4:c.3109+9C>T	1:g.3342323C>T	PRDM16	intron_variant	criteria_provided,_multiple_submitters,_no_conflicts	Likely_benign	3-10	Benign	Not_analysed
1	3342326	3425762	G	C	227868	NM_022114.4:c.3109+12G>C	1:g.3342326G>C	PRDM16	intron_variant	criteria_provided,_multiple_submitters,_no_conflicts	Likely_benign	11-40	Benign	Not_analysed
1	3342364	3425800	C	T	674855	NM_022114.4:c.3109+50C>T	1:g.3342364C>T	PRDM16	intron_variant	criteria_provided,_single_submitter	Benign	41-200	Benign	Not_analysed
1	3342530	3425966	G	A	674714	NM_022114.4:c.3110-85G>A	1:g.3342530G>A	PRDM16	intron_variant	criteria_provided,_single_submitter	Benign	41-200	Benign	Not_analysed
1	3342934	3426370	A	G	674866	NM_022114.4:c.3284+145A>G	1:g.3342934A>G	PRDM16	intron_variant	criteria_provided,_single_submitter	Benign	41-200	Benign	Not_analysed
1	3347355	3430791	A	G	676340	NM_022114.4:c.3285-81A>G	1:g.3347355A>G	PRDM16	intron_variant	criteria_provided,_single_submitter	Benign	41-200	Benign	Not_analysed
1	3349965	3433401	G	A	669431	NM_022114.4:c.3697-276G>A	1:g.3349965G>A	PRDM16	intron_variant	criteria_provided,_single_submitter	Benign	201-500	Benign	Not_analysed
1	3350134	3433570	T	C	674708	NM_022114.4:c.3697-107T>C	1:g.3350134T>C	PRDM16	intron_variant	criteria_provided,_single_submitter	Benign	41-200	Benign	Not_analysed
1	3350173	3433609	T	C	1296347	NM_022114.4:c.3697-68T>C	1:g.3350173T>C	PRDM16	intron_variant	criteria_provided,_single_submitter	Benign	41-200	Benign	Not_analysed
1	3396163	3479599	G	A	780211	NM_014448.4:c.1888+9G>A	1:g.3396163G>A	ARHGEF16	intron_variant	criteria_provided,_single_submitter	Benign	3-10	Benign	Not_analysed
1	3428696	3512132	G	T	782935	NM_001409.4:c.854-4C>A	1:g.3428696G>T	MEGF6	splice_polypyrimidine_tract_variant&splice_region_variant&intron_variant	criteria_provided,_single_submitter	Benign	3-10	Benign	Not_analysed
1	3599003	3682439	G	A	773386	NM_005427.4:c.65+9G>A	1:g.3599003G>A	TP73	intron_variant	criteria_provided,_single_submitter	Benign	3-10	Benign	Not_analysed
1	3599751	3683187	G	A	736734	NM_005427.4:c.186+7G>A	1:g.3599751G>A	TP73	splice_region_variant&intron_variant	criteria_provided,_single_submitter	Benign	3-10	Benign	Not_analysed
1	3732103	3815539	T	C	1209723	NM_014704.4:c.2663-22A>G	1:g.3732103T>C	CEP104	intron_variant	criteria_provided,_multiple_submitters,_no_conflicts	Benign	11-40	Benign	Not_analysed
1	3732172	3815608	C	T	1183590	NM_014704.4:c.2663-91G>A	1:g.3732172C>T	CEP104	intron_variant	criteria_provided,_multiple_submitters,_no_conflicts	Benign	41-200	Benign	Not_analysed
1	3732596	3816032	G	T	1291102	NM_014704.4:c.2662+248C>A	1:g.3732596G>T	CEP104	intron_variant	criteria_provided,_single_submitter	Benign	201-500	Benign	Not_analysed
1	3732639	3816075	T	A	1272016	NM_014704.4:c.2662+205A>T	1:g.3732639T>A	CEP104	intron_variant	criteria_provided,_single_submitter	Benign	201-500	Benign	Not_analysed
1	3732707	3816143	T	C	1296175	NM_014704.4:c.2662+137A>G	1:g.3732707T>C	CEP104	intron_variant	criteria_provided,_single_submitter	Benign	41-200	Benign	Not_analysed
1	3732782	3816218	T	C	1209724	NM_014704.4:c.2662+62A>G	1:g.3732782T>C	CEP104	intron_variant	criteria_provided,_multiple_submitters,_no_conflicts	Benign	41-200	Benign	Not_analysed
1	3733161	3816597	C	G	1262263	NM_014704.4:c.2572-227G>C	1:g.3733161C>G	CEP104	intron_variant	criteria_provided,_single_submitter	Benign	201-500	Benign	Not_analysed
1	3733217	3816653	C	A	1179222	NM_014704.4:c.2572-283G>T	1:g.3733217C>A	CEP104	intron_variant	criteria_provided,_single_submitter	Benign	201-500	Benign	Not_analysed
1	3739611	3823047	C	A	1174190	NM_014704.4:c.2571+127G>T	1:g.3739611C>A	CEP104	intron_variant	criteria_provided,_single_submitter	Benign	41-200	Benign	Not_analysed
1	3740234	3823670	G	A	1245543	NM_014704.4:c.2365-108C>T	1:g.3740234G>A	CEP104	intron_variant	criteria_provided,_single_submitter	Benign	41-200	Benign	Not_analysed
1	3740270	3823706	G	A	1257284	NM_014704.4:c.2365-144C>T	1:g.3740270G>A	CEP104	intron_variant	criteria_provided,_single_submitter	Benign	41-200	Benign	Not_analysed
1	3740426	3823862	T	C	1250016	NM_014704.4:c.2365-300A>G	1:g.3740426T>C	CEP104	intron_variant	criteria_provided,_single_submitter	Benign	201-500	Benign	Not_analysed
1	3741985	3825421	T	C	1270640	NM_014704.4:c.2364+337A>G	1:g.3741985T>C	CEP104	intron_variant	criteria_provided,_single_submitter	Benign	201-500	Benign	Not_analysed
1	3742009	3825445	C	T	1263005	NM_014704.4:c.2364+313G>A	1:g.3742009C>T	CEP104	intron_variant	criteria_provided,_single_submitter	Benign	201-500	Benign	Not_analysed
1	3742103	3825539	C	T	1260307	NM_014704.4:c.2364+219G>A	1:g.3742103C>T	CEP104	intron_variant	criteria_provided,_single_submitter	Benign	201-500	Benign	Not_analysed
1	3742179	3825615	G	A	1224126	NM_014704.4:c.2364+143C>T	1:g.3742179G>A	CEP104	intron_variant	criteria_provided,_single_submitter	Benign	41-200	Benign	Not_analysed
1	3742257	3825693	C	T	1239702	NM_014704.4:c.2364+65G>A	1:g.3742257C>T	CEP104	intron_variant	criteria_provided,_single_submitter	Benign	41-200	Benign	Not_analysed
1	3742560	3825996	G	A	1284215	NM_014704.4:c.2256-130C>T	1:g.3742560G>A	CEP104	intron_variant	criteria_provided,_single_submitter	Benign	41-200	Benign	Not_analysed
1	3742924	3826360	C	T	1169387	NM_014704.4:c.2255+10G>A	1:g.3742924C>T	CEP104	intron_variant	criteria_provided,_single_submitter	Benign	3-10	Benign	Not_analysed
1	3743109	3826545	A	G	1261988	NM_014704.4:c.2189-109T>C	1:g.3743109A>G	CEP104	intron_variant	criteria_provided,_single_submitter	Benign	41-200	Benign	Not_analysed
1	3743132	3826568	T	C	1222061	NM_014704.4:c.2189-132A>G	1:g.3743132T>C	CEP104	intron_variant	criteria_provided,_single_submitter	Benign	41-200	Benign	Not_analysed
1	3743151	3826587	G	A	1279094	NM_014704.4:c.2188+121C>T	1:g.3743151G>A	CEP104	intron_variant	criteria_provided,_single_submitter	Benign	41-200	Benign	Not_analysed
1	3743186	3826622	C	T	1266628	NM_014704.4:c.2188+86G>A	1:g.3743186C>T	CEP104	intron_variant	criteria_provided,_single_submitter	Benign	41-200	Benign	Not_analysed
1	3743319	3826755	G	A	1209725	NM_014704.4:c.2152-11C>T	1:g.3743319G>A	CEP104	splice_polypyrimidine_tract_variant&intron_variant	criteria_provided,_multiple_submitters,_no_conflicts	Benign	11-40	Benign	Not_analysed
1	3743350	3826786	G	C	1288966	NM_014704.4:c.2152-42C>G	1:g.3743350G>C	CEP104	intron_variant	criteria_provided,_single_submitter	Benign	41-200	Benign	Not_analysed
1	3743391	3826827	C	T	1242626	NM_014704.4:c.2152-83G>A	1:g.3743391C>T	CEP104	intron_variant	criteria_provided,_single_submitter	Benign	41-200	Benign	Not_analysed
1	3745557	3828993	G	T	1230867	NM_014704.4:c.2151+273C>A	1:g.3745557G>T	CEP104	intron_variant	criteria_provided,_single_submitter	Benign	201-500	Benign	Not_analysed
1	3745721	3829157	C	T	1290444	NM_014704.4:c.2151+109G>A	1:g.3745721C>T	CEP104	intron_variant	criteria_provided,_single_submitter	Benign	41-200	Benign	Not_analysed
1	3745787	3829223	T	C	1209820	NM_014704.4:c.2151+43A>G	1:g.3745787T>C	CEP104	intron_variant	criteria_provided,_multiple_submitters,_no_conflicts	Benign	41-200	Benign	Not_analysed
1	3746116	3829552	A	G	1240777	NM_014704.4:c.2044-179T>C	1:g.3746116A>G	CEP104	intron_variant	criteria_provided,_single_submitter	Benign	41-200	Benign	Not_analysed
1	3746254	3829690	T	C	1246912	NM_014704.4:c.2043+101A>G	1:g.3746254T>C	CEP104	intron_variant	criteria_provided,_single_submitter	Benign	41-200	Benign	Not_analysed
1	3746583	3830019	G	T	1256841	NM_014704.4:c.1837-22C>A	1:g.3746583G>T	CEP104	intron_variant	criteria_provided,_single_submitter	Benign	11-40	Benign	Not_analysed
1	3746589	3830025	C	G	1209821	NM_014704.4:c.1837-28G>C	1:g.3746589C>G	CEP104	intron_variant	criteria_provided,_multiple_submitters,_no_conflicts	Benign	11-40	Benign	Not_analysed
1	3746710	3830146	C	T	1238795	NM_014704.4:c.1837-149G>A	1:g.3746710C>T	CEP104	intron_variant	criteria_provided,_single_submitter	Benign	41-200	Benign	Not_analysed
1	3747319	3830755	C	T	1224927	NM_014704.4:c.1836+291G>A	1:g.3747319C>T	CEP104	intron_variant	criteria_provided,_single_submitter	Benign	201-500	Benign	Not_analysed
1	3747580	3831016	C	T	1183511	NM_014704.4:c.1836+30G>A	1:g.3747580C>T	CEP104	intron_variant	criteria_provided,_single_submitter	Benign	11-40	Benign	Not_analysed
1	3747603	3831039	T	C	1167873	NM_014704.4:c.1836+7A>G	1:g.3747603T>C	CEP104	splice_region_variant&intron_variant	criteria_provided,_multiple_submitters,_no_conflicts	Benign	3-10	Benign	Not_analysed
1	3747827	3831263	T	C	1270875	NM_014704.4:c.1660-41A>G	1:g.3747827T>C	CEP104	intron_variant	criteria_provided,_single_submitter	Benign	41-200	Benign	Not_analysed
1	3748085	3831521	A	G	1247756	NM_014704.4:c.1660-299T>C	1:g.3748085A>G	CEP104	intron_variant	criteria_provided,_single_submitter	Benign	201-500	Benign	Not_analysed
1	3750167	3833603	G	A	1263291	NM_014704.4:c.1659+259C>T	1:g.3750167G>A	CEP104	intron_variant	criteria_provided,_single_submitter	Benign	201-500	Benign	Not_analysed
1	3750686	3834122	C	T	1270552	NM_014704.4:c.1486-87G>A	1:g.3750686C>T	CEP104	intron_variant	criteria_provided,_single_submitter	Benign	41-200	Benign	Not_analysed
1	3750729	3834165	A	G	1271536	NM_014704.4:c.1486-130T>C	1:g.3750729A>G	CEP104	intron_variant	criteria_provided,_single_submitter	Benign	41-200	Benign	Not_analysed
1	3751278	3834714	C	G	1283955	NM_014704.4:c.1485+211G>C	1:g.3751278C>G	CEP104	intron_variant	criteria_provided,_single_submitter	Benign	201-500	Benign	Not_analysed
1	3751459	3834895	C	A	1262731	NM_014704.4:c.1485+30G>T	1:g.3751459C>A	CEP104	intron_variant	criteria_provided,_single_submitter	Benign	11-40	Benign	Not_analysed
1	3751929	3835365	G	T	1225770	NM_014704.4:c.1318-273C>A	1:g.3751929G>T	CEP104	intron_variant	criteria_provided,_single_submitter	Benign	201-500	Benign	Not_analysed
1	3751937	3835373	C	T	1246578	NM_014704.4:c.1318-281G>A	1:g.3751937C>T	CEP104	intron_variant	criteria_provided,_single_submitter	Benign	201-500	Benign	Not_analysed
1	3751966	3835402	C	G	1265819	NM_014704.4:c.1318-310G>C	1:g.3751966C>G	CEP104	intron_variant	criteria_provided,_single_submitter	Benign	201-500	Benign	Not_analysed
1	3752792	3836228	G	A	1240820	NM_014704.4:c.1317+267C>T	1:g.3752792G>A	CEP104	intron_variant	criteria_provided,_single_submitter	Benign	201-500	Benign	Not_analysed
1	3752941	3836377	C	T	1290776	NM_014704.4:c.1317+118G>A	1:g.3752941C>T	CEP104	intron_variant	criteria_provided,_single_submitter	Benign	41-200	Benign	Not_analysed
1	3753033	3836469	T	G	1290231	NM_014704.4:c.1317+26A>C	1:g.3753033T>G	CEP104	intron_variant	criteria_provided,_single_submitter	Benign	11-40	Benign	Not_analysed
1	3753315	3836751	G	C	1220622	NM_014704.4:c.1120-59C>G	1:g.3753315G>C	CEP104	intron_variant	criteria_provided,_single_submitter	Benign	41-200	Benign	Not_analysed
1	3753813	3837249	T	C	1239477	NM_014704.4:c.1119+43A>G	1:g.3753813T>C	CEP104	intron_variant	criteria_provided,_single_submitter	Benign	41-200	Benign	Not_analysed
1	3755875	3839311	T	G	1268929	NM_014704.4:c.736-192A>C	1:g.3755875T>G	CEP104	intron_variant	criteria_provided,_single_submitter	Benign	41-200	Benign	Not_analysed
1	3756074	3839510	C	A	1281240	NM_014704.4:c.735+98G>T	1:g.3756074C>A	CEP104	intron_variant	criteria_provided,_single_submitter	Benign	41-200	Benign	Not_analysed
1	3756120	3839556	A	G	1289384	NM_014704.4:c.735+52T>C	1:g.3756120A>G	CEP104	intron_variant	criteria_provided,_single_submitter	Benign	41-200	Benign	Not_analysed
1	3756155	3839591	T	C	1263770	NM_014704.4:c.735+17A>G	1:g.3756155T>C	CEP104	intron_variant	criteria_provided,_single_submitter	Benign	11-40	Benign	Not_analysed
1	3756462	3839898	C	T	1289404	NM_014704.4:c.567-122G>A	1:g.3756462C>T	CEP104	intron_variant	criteria_provided,_single_submitter	Benign	41-200	Benign	Not_analysed
1	3756493	3839929	T	C	1234081	NM_014704.4:c.567-153A>G	1:g.3756493T>C	CEP104	intron_variant	criteria_provided,_single_submitter	Benign	41-200	Benign	Not_analysed
1	3756530	3839966	C	A	1250345	NM_014704.4:c.567-190G>T	1:g.3756530C>A	CEP104	intron_variant	criteria_provided,_single_submitter	Benign	41-200	Benign	Not_analysed
1	3761465	3844901	T	A	1167875	NM_014704.4:c.566+6A>T	1:g.3761465T>A	CEP104	splice_donor_region_variant&intron_variant	criteria_provided,_multiple_submitters,_no_conflicts	Benign	3-10	Benign	Not_analysed
1	3761650	3845086	A	G	1223855	NM_014704.4:c.490-103T>C	1:g.3761650A>G	CEP104	intron_variant	criteria_provided,_single_submitter	Benign	41-200	Benign	Not_analysed
1	3761772	3845208	C	T	1256951	NM_014704.4:c.489+81G>A	1:g.3761772C>T	CEP104	intron_variant	criteria_provided,_single_submitter	Benign	41-200	Benign	Not_analysed
1	3762076	3845512	T	C	1269803	NM_014704.4:c.427-161A>G	1:g.3762076T>C	CEP104	intron_variant	criteria_provided,_single_submitter	Benign	41-200	Benign	Not_analysed
1	3763762	3847198	T	A	1243202	NM_014704.4:c.426+277A>T	1:g.3763762T>A	CEP104	intron_variant	criteria_provided,_single_submitter	Benign	201-500	Benign	Not_analysed
1	3763864	3847300	G	A	1270934	NM_014704.4:c.426+175C>T	1:g.3763864G>A	CEP104	intron_variant	criteria_provided,_single_submitter	Benign	41-200	Benign	Not_analysed
1	3764216	3847652	C	T	1276022	NM_014704.4:c.288-39G>A	1:g.3764216C>T	CEP104	intron_variant	criteria_provided,_single_submitter	Benign	11-40	Benign	Not_analysed
1	3764461	3847897	C	T	1262099	NM_014704.4:c.288-284G>A	1:g.3764461C>T	CEP104	intron_variant	criteria_provided,_single_submitter	Benign	201-500	Benign	Not_analysed
1	3764878	3848314	C	T	1288007	NM_014704.4:c.287+294G>A	1:g.3764878C>T	CEP104	intron_variant	criteria_provided,_single_submitter	Benign	201-500	Benign	Not_analysed
1	3764979	3848415	C	A	1249826	NM_014704.4:c.287+193G>T	1:g.3764979C>A	CEP104	intron_variant	criteria_provided,_single_submitter	Benign	41-200	Benign	Not_analysed
1	3765055	3848491	C	T	1252354	NM_014704.4:c.287+117G>A	1:g.3765055C>T	CEP104	intron_variant	criteria_provided,_single_submitter	Benign	41-200	Benign	Not_analysed
1	3765386	3848822	G	A	1235233	NM_014704.4:c.114-41C>T	1:g.3765386G>A	CEP104	intron_variant	criteria_provided,_single_submitter	Benign	41-200	Benign	Not_analysed
1	3765424	3848860	G	T	1238284	NM_014704.4:c.114-79C>A	1:g.3765424G>T	CEP104	intron_variant	criteria_provided,_single_submitter	Benign	41-200	Benign	Not_analysed
1	3765549	3848985	G	A	1259163	NM_014704.4:c.114-204C>T	1:g.3765549G>A	CEP104	intron_variant	criteria_provided,_single_submitter	Benign	201-500	Benign	Not_analysed
1	3765563	3848999	T	C	1253476	NM_014704.4:c.114-218A>G	1:g.3765563T>C	CEP104	intron_variant	criteria_provided,_single_submitter	Benign	201-500	Benign	Not_analysed
1	3768565	3852001	G	A	1247666	NM_014704.4:c.113+294C>T	1:g.3768565G>A	CEP104	intron_variant	criteria_provided,_single_submitter	Benign	201-500	Benign	Not_analysed
1	3768568	3852004	T	C	1252641	NM_014704.4:c.113+291A>G	1:g.3768568T>C	CEP104	intron_variant	criteria_provided,_single_submitter	Benign	201-500	Benign	Not_analysed
1	3768719	3852155	T	C	1289950	NM_014704.4:c.113+140A>G	1:g.3768719T>C	CEP104	intron_variant	criteria_provided,_single_submitter	Benign	41-200	Benign	Not_analysed
1	3768729	3852165	T	C	1178486	NM_014704.4:c.113+130A>G	1:g.3768729T>C	CEP104	intron_variant	criteria_provided,_single_submitter	Benign	41-200	Benign	Not_analysed
1	5926432	5866372	C	A	1179132	NM_015102.5:c.3644+1G>T	1:g.5926432C>A	NPHP4	splice_donor_variant	criteria_provided,_multiple_submitters,_no_conflicts	Pathogenic/Likely_pathogenic	1-2	Pathogenic	Not_analysed
1	5926432	5866372	C	T	867163	NM_015102.5:c.3644+1G>A	1:g.5926432C>T	NPHP4	splice_donor_variant	criteria_provided,_single_submitter	Likely_pathogenic	1-2	Pathogenic	Not_analysed
1	5927176	5867116	C	A	1068180	NM_015102.5:c.3473-1G>T	1:g.5927176C>A	NPHP4	splice_acceptor_variant	criteria_provided,_single_submitter	Likely_pathogenic	1-2	Pathogenic	Not_analysed
1	5933407	5873347	G	A	1164955	NM_015102.5:c.3232-12C>T	1:g.5933407G>A	NPHP4	splice_polypyrimidine_tract_variant&intron_variant	criteria_provided,_single_submitter	Benign	11-40	Benign	Not_analysed
1	5933530	5873470	A	G	1247857	NM_015102.5:c.3232-135T>C	1:g.5933530A>G	NPHP4	intron_variant	criteria_provided,_single_submitter	Benign	41-200	Benign	Not_analysed
1	5934530	5874470	C	T	1470737	NM_015102.5:c.3231+1G>A	1:g.5934530C>T	NPHP4	splice_donor_variant	criteria_provided,_single_submitter	Likely_pathogenic	1-2	Pathogenic	Not_analysed
1	5934837	5874777	C	T	1294884	NM_015102.5:c.3044+97G>A	1:g.5934837C>T	NPHP4	intron_variant	criteria_provided,_single_submitter	Benign	41-200	Benign	Not_analysed
1	5934914	5874854	G	A	1164396	NM_015102.5:c.3044+20C>T	1:g.5934914G>A	NPHP4	intron_variant	criteria_provided,_single_submitter	Benign	11-40	Benign	Not_analysed
1	5935222	5875162	T	C	1269681	NM_015102.5:c.2818-62A>G	1:g.5935222T>C	NPHP4	intron_variant	criteria_provided,_single_submitter	Benign	41-200	Benign	Not_analysed
1	5935401	5875341	C	T	1294905	NM_015102.5:c.2818-241G>A	1:g.5935401C>T	NPHP4	intron_variant	criteria_provided,_single_submitter	Benign	201-500	Benign	Not_analysed
1	5937091	5877031	T	C	1294883	NM_015102.5:c.2817+62A>G	1:g.5937091T>C	NPHP4	intron_variant	criteria_provided,_single_submitter	Benign	41-200	Benign	Not_analysed
1	5940173	5880113	C	G	957231	NM_015102.5:c.2611+1G>C	1:g.5940173C>G	NPHP4	splice_donor_variant	criteria_provided,_single_submitter	Likely_pathogenic	1-2	Pathogenic	Not_analysed
1	5940173	5880113	C	T	595124	NM_015102.5:c.2611+1G>A	1:g.5940173C>T	NPHP4	splice_donor_variant	criteria_provided,_multiple_submitters,_no_conflicts	Pathogenic/Likely_pathogenic	1-2	Pathogenic	Not_analysed
1	5947217	5887157	G	C	1239115	NM_015102.5:c.2485+129C>G	1:g.5947217G>C	NPHP4	intron_variant	criteria_provided,_single_submitter	Benign	41-200	Benign	Not_analysed
1	5950927	5890867	C	T	949949	NM_015102.5:c.2304+1G>A	1:g.5950927C>T	NPHP4	splice_donor_variant	criteria_provided,_single_submitter	Pathogenic	1-2	Pathogenic	Not_analysed
1	5964866	5904806	T	G	974482	NM_015102.5:c.1956-2A>C	1:g.5964866T>G	NPHP4	splice_acceptor_variant	criteria_provided,_single_submitter	Pathogenic	1-2	Pathogenic	Not_analysed
1	5965179	5905119	A	G	1252595	NM_015102.5:c.1955+173T>C	1:g.5965179A>G	NPHP4	intron_variant	criteria_provided,_single_submitter	Benign	41-200	Benign	Not_analysed
1	5967064	5907004	G	T	1242867	NM_015102.5:c.1611+111C>A	1:g.5967064G>T	NPHP4	intron_variant	criteria_provided,_single_submitter	Benign	41-200	Benign	Not_analysed
1	5967283	5907223	C	T	1179061	NM_015102.5:c.1504-1G>A	1:g.5967283C>T	NPHP4	splice_acceptor_variant	criteria_provided,_single_submitter	Likely_pathogenic	1-2	Pathogenic	Not_analysed
1	5987978	5927918	A	G	1241872	NM_015102.5:c.1303-131T>C	1:g.5987978A>G	NPHP4	intron_variant	criteria_provided,_single_submitter	Benign	41-200	Benign	Not_analysed
1	6007446	5947386	C	T	1235266	NM_015102.5:c.993-156G>A	1:g.6007446C>T	NPHP4	intron_variant	criteria_provided,_single_submitter	Benign	41-200	Benign	Not_analysed
1	6007474	5947414	G	A	1287789	NM_015102.5:c.993-184C>T	1:g.6007474G>A	NPHP4	intron_variant	criteria_provided,_single_submitter	Benign	41-200	Benign	Not_analysed
1	6008128	5948068	A	G	1486132	NM_015102.5:c.992+2T>C	1:g.6008128A>G	NPHP4	splice_donor_variant	criteria_provided,_single_submitter	Likely_pathogenic	1-2	Pathogenic	Not_analysed
1	6012746	5952686	T	G	1164172	NM_015102.5:c.810+14A>C	1:g.6012746T>G	NPHP4	intron_variant	criteria_provided,_single_submitter	Benign	11-40	Benign	Not_analysed
1	6021704	5961644	T	C	1276656	NM_015102.5:c.673+150A>G	1:g.6021704T>C	NPHP4	intron_variant	criteria_provided,_single_submitter	Benign	41-200	Benign	Not_analysed
1	6022010	5961950	C	G	974485	NM_015102.5:c.518-1G>C	1:g.6022010C>G	NPHP4	splice_acceptor_variant	criteria_provided,_single_submitter	Pathogenic	1-2	Pathogenic	Not_analysed
1	6022011	5961951	T	C	1324817	NM_015102.5:c.518-2A>G	1:g.6022011T>C	NPHP4	splice_acceptor_variant	criteria_provided,_single_submitter	Likely_pathogenic	1-2	Pathogenic	Not_analysed
1	6027167	5967107	C	A	1249471	NM_015102.5:c.517+192G>T	1:g.6027167C>A	NPHP4	intron_variant	criteria_provided,_single_submitter	Benign	41-200	Benign	Not_analysed
1	6027252	5967192	A	G	1250302	NM_015102.5:c.517+107T>C	1:g.6027252A>G	NPHP4	intron_variant	criteria_provided,_single_submitter	Benign	41-200	Benign	Not_analysed
1	6027358	5967298	C	T	974484	NM_015102.5:c.517+1G>A	1:g.6027358C>T	NPHP4	splice_donor_variant	criteria_provided,_single_submitter	Pathogenic	1-2	Pathogenic	Not_analysed
1	6029146	5969086	C	A	1516140	NM_015102.5:c.452+1G>T	1:g.6029146C>A	NPHP4	splice_donor_variant	criteria_provided,_single_submitter	Likely_pathogenic	1-2	Pathogenic	Not_analysed
1	6029320	5969260	C	G	848552	NM_015102.5:c.280-1G>C	1:g.6029320C>G	NPHP4	splice_acceptor_variant	criteria_provided,_single_submitter	Likely_pathogenic	1-2	Pathogenic	Not_analysed
1	6029535	5969475	T	C	1273239	NM_015102.5:c.280-216A>G	1:g.6029535T>C	NPHP4	intron_variant	criteria_provided,_single_submitter	Benign	201-500	Benign	Not_analysed
1	6038583	5978523	G	C	1244964	NM_015102.5:c.136-110C>G	1:g.6038583G>C	NPHP4	intron_variant	criteria_provided,_single_submitter	Benign	41-200	Benign	Not_analysed
1	6038697	5978637	C	G	1279561	NM_015102.5:c.136-224G>C	1:g.6038697C>G	NPHP4	intron_variant	criteria_provided,_single_submitter	Benign	201-500	Benign	Not_analysed
1	6046432	5986372	C	G	1263812	NM_015102.5:c.-38-45G>C	1:g.6046432C>G	NPHP4	intron_variant	criteria_provided,_single_submitter	Benign	41-200	Benign	Not_analysed
1	6158540	6098480	C	T	720978	NM_001199862.2:c.1159-5C>T	1:g.6158540C>T	KCNAB2	splice_polypyrimidine_tract_variant&splice_region_variant&intron_variant	criteria_provided,_single_submitter	Benign	3-10	Benign	Not_analysed
1	6185821	6125761	C	T	1321987	NM_015557.3:c.4171+5G>A	1:g.6185821C>T	CHD5	splice_donor_5th_base_variant&intron_variant	criteria_provided,_single_submitter	Likely_pathogenic	3-10	Pathogenic	Not_analysed
1	6185825	6125765	C	G	995786	NM_015557.3:c.4171+1G>C	1:g.6185825C>G	CHD5	splice_donor_variant	criteria_provided,_single_submitter	Likely_pathogenic	1-2	Pathogenic	Not_analysed
1	6196943	6136883	A	G	1287396	NM_015557.3:c.2437-18T>C	1:g.6196943A>G	CHD5	intron_variant	criteria_provided,_single_submitter	Benign	11-40	Benign	Not_analysed
1	6204225	6144165	G	A	778205	NM_015557.3:c.1803-10C>T	1:g.6204225G>A	CHD5	splice_polypyrimidine_tract_variant&intron_variant	criteria_provided,_single_submitter	Benign	3-10	Benign	Not_analysed
1	6271179	6211119	G	A	804431	NM_207396.3:c.1109+1G>A	1:g.6271179G>A	RNF207	splice_donor_variant	criteria_provided,_single_submitter	Likely_pathogenic	1-2	Pathogenic	Not_analysed
1	6341154	6281094	G	A	787202	NM_007274.4:c.1014+8C>T	1:g.6341154G>A	ACOT7	splice_region_variant&intron_variant	criteria_provided,_single_submitter	Benign	3-10	Benign	Not_analysed
1	6500671	6440611	G	C	1243808	NM_031475.3:c.676-15G>C	1:g.6500671G>C	ESPN	splice_polypyrimidine_tract_variant&intron_variant	criteria_provided,_single_submitter	Benign	11-40	Benign	Not_analysed
1	6504535	6444475	C	G	741606	NM_031475.3:c.991-6C>G	1:g.6504535C>G	ESPN	splice_polypyrimidine_tract_variant&splice_region_variant&intron_variant	criteria_provided,_multiple_submitters,_no_conflicts	Likely_benign	3-10	Benign	Not_analysed
1	6511662	6451602	G	C	984702	NM_031475.3:c.1916-1G>C	1:g.6511662G>C	ESPN	splice_acceptor_variant	criteria_provided,_single_submitter	Pathogenic	1-2	Pathogenic	Not_analysed
1	6531698	6471638	C	A	1490708	NM_020631.6:c.1132-1G>T	1:g.6531698C>A	PLEKHG5	splice_acceptor_variant	criteria_provided,_single_submitter	Likely_pathogenic	1-2	Pathogenic	Not_analysed
1	6531699	6471639	T	G	1333504	NM_020631.6:c.1132-2A>C	1:g.6531699T>G	PLEKHG5	splice_acceptor_variant	criteria_provided,_single_submitter	Pathogenic	1-2	Pathogenic	Not_analysed
1	6533303	6473243	C	T	297967	NM_020631.6:c.795+8G>A	1:g.6533303C>T	PLEKHG5	splice_region_variant&intron_variant	criteria_provided,_multiple_submitters,_no_conflicts	Benign	3-10	Benign	Not_analysed
1	6533565	6473505	C	T	1230971	NM_020631.6:c.592-51G>A	1:g.6533565C>T	PLEKHG5	intron_variant	criteria_provided,_single_submitter	Benign	41-200	Benign	Not_analysed
1	6534002	6473942	C	T	675701	NM_020631.6:c.591+71G>A	1:g.6534002C>T	PLEKHG5	intron_variant	criteria_provided,_single_submitter	Benign	41-200	Benign	Not_analysed
1	6534021	6473961	C	T	675700	NM_020631.6:c.591+52G>A	1:g.6534021C>T	PLEKHG5	intron_variant	criteria_provided,_single_submitter	Benign	41-200	Benign	Not_analysed
1	6534045	6473985	C	G	676085	NM_020631.6:c.591+28G>C	1:g.6534045C>G	PLEKHG5	intron_variant	criteria_provided,_single_submitter	Benign	11-40	Benign	Not_analysed
1	6534230	6474170	T	C	378374	NM_020631.6:c.440-6A>G	1:g.6534230T>C	PLEKHG5	splice_polypyrimidine_tract_variant&splice_region_variant&intron_variant	criteria_provided,_multiple_submitters,_no_conflicts	Benign	3-10	Benign	Not_analysed
1	6534234	6474174	G	A	284648	NM_020631.6:c.440-10C>T	1:g.6534234G>A	PLEKHG5	splice_polypyrimidine_tract_variant&intron_variant	criteria_provided,_multiple_submitters,_no_conflicts	Benign/Likely_benign	3-10	Benign	Not_analysed
1	6885275	6825215	A	T	721462	NM_015215.4:c.234+5A>T	1:g.6885275A>T	CAMTA1	splice_donor_5th_base_variant&intron_variant	criteria_provided,_single_submitter	Benign	3-10	Benign	Not_analysed
1	7527996	7467936	T	C	1192579	NM_015215.4:c.510+35T>C	1:g.7527996T>C	CAMTA1	intron_variant	criteria_provided,_single_submitter	Benign	11-40	Benign	Not_analysed
1	7700455	7640395	C	T	728921	NM_015215.4:c.511-5C>T	1:g.7700455C>T	CAMTA1	splice_polypyrimidine_tract_variant&splice_region_variant&intron_variant	criteria_provided,_single_submitter	Benign	3-10	Benign	Not_analysed
1	7700459	7640399	G	A	981291	NM_015215.4:c.511-1G>A	1:g.7700459G>A	CAMTA1	splice_acceptor_variant	criteria_provided,_single_submitter	Pathogenic	1-2	Pathogenic	Not_analysed
1	7804894	7744834	G	A	806024	NM_015215.4:c.4183-1G>A	1:g.7804894G>A	CAMTA1	splice_acceptor_variant	criteria_provided,_single_submitter	Likely_pathogenic	1-2	Pathogenic	Not_analysed
1	7807897	7747837	A	G	1192608	NM_015215.4:c.4689+56A>G	1:g.7807897A>G	CAMTA1	intron_variant	criteria_provided,_single_submitter	Benign	41-200	Benign	Not_analysed
1	7811215	7751155	A	G	1192609	NM_015215.4:c.4690-44A>G	1:g.7811215A>G	CAMTA1	intron_variant	criteria_provided,_single_submitter	Benign	41-200	Benign	Not_analysed
1	7812398	7752338	A	G	1192610	NM_015215.4:c.4884-121A>G	1:g.7812398A>G	CAMTA1	intron_variant	criteria_provided,_single_submitter	Benign	41-200	Benign	Not_analysed
1	7993357	7933297	C	T	1465455	NM_001561.6:c.545-1G>A	1:g.7993357C>T	TNFRSF9	splice_acceptor_variant	criteria_provided,_single_submitter	Likely_pathogenic	1-2	Pathogenic	Not_analysed
1	7998249	7938189	G	C	1167483	NM_001561.6:c.346+4C>G	1:g.7998249G>C	TNFRSF9	splice_donor_region_variant&intron_variant	criteria_provided,_single_submitter	Benign	3-10	Benign	Not_analysed
1	8025275	7965215	C	T	1267442	NM_007262.5:c.91-109C>T	1:g.8025275C>T	PARK7	intron_variant	criteria_provided,_single_submitter	Benign	41-200	Benign	Not_analysed
1	8025723	7965663	A	C	1279261	NM_007262.5:c.192+238A>C	1:g.8025723A>C	PARK7	intron_variant	criteria_provided,_single_submitter	Benign	201-500	Benign	Not_analysed
1	8029256	7969196	A	G	1239412	NM_007262.5:c.193-149A>G	1:g.8029256A>G	PARK7	intron_variant	criteria_provided,_single_submitter	Benign	41-200	Benign	Not_analysed
1	8029319	7969259	A	G	1276080	NM_007262.5:c.193-86A>G	1:g.8029319A>G	PARK7	intron_variant	criteria_provided,_single_submitter	Benign	41-200	Benign	Not_analysed
1	8029510	7969450	G	A	1275885	NM_007262.5:c.252+46G>A	1:g.8029510G>A	PARK7	intron_variant	criteria_provided,_single_submitter	Benign	41-200	Benign	Not_analysed
1	8030845	7970785	A	G	1255080	NM_007262.5:c.253-109A>G	1:g.8030845A>G	PARK7	intron_variant	criteria_provided,_single_submitter	Benign	41-200	Benign	Not_analysed
1	8030923	7970863	C	T	1252441	NM_007262.5:c.253-31C>T	1:g.8030923C>T	PARK7	intron_variant	criteria_provided,_single_submitter	Benign	11-40	Benign	Not_analysed
1	8031054	7970994	G	A	1266103	NM_007262.5:c.322+31G>A	1:g.8031054G>A	PARK7	intron_variant	criteria_provided,_single_submitter	Benign	11-40	Benign	Not_analysed
1	8037496	7977436	G	A	1268265	NM_007262.5:c.323-216G>A	1:g.8037496G>A	PARK7	intron_variant	criteria_provided,_single_submitter	Benign	201-500	Benign	Not_analysed
1	8037664	7977604	A	G	1221968	NM_007262.5:c.323-48A>G	1:g.8037664A>G	PARK7	intron_variant	criteria_provided,_single_submitter	Benign	41-200	Benign	Not_analysed
1	8044945	7984885	A	G	779071	NM_007262.5:c.410-9A>G	1:g.8044945A>G	PARK7	splice_polypyrimidine_tract_variant&intron_variant	criteria_provided,_multiple_submitters,_no_conflicts	Likely_benign	3-10	Benign	Not_analysed
1	8424316	8364256	C	A	1343634	NM_001042681.2:c.1541-1G>T	1:g.8424316C>A	RERE	splice_acceptor_variant	criteria_provided,_single_submitter	Likely_pathogenic	1-2	Pathogenic	Not_analysed
1	8684363	8624304	G	A	718380	NM_001042681.2:c.396+6C>T	1:g.8684363G>A	RERE	splice_donor_region_variant&intron_variant	criteria_provided,_single_submitter	Benign	3-10	Benign	Not_analysed
1	9099727	9039668	A	G	1236505	NM_003039.3:c.886-6T>C	1:g.9099727A>G	SLC2A5	splice_polypyrimidine_tract_variant&splice_region_variant&intron_variant	criteria_provided,_single_submitter	Benign	3-10	Benign	Not_analysed
1	9100479	9040420	G	A	1226744	NM_003039.3:c.572-231C>T	1:g.9100479G>A	SLC2A5	intron_variant	criteria_provided,_single_submitter	Benign	201-500	Benign	Not_analysed
1	9107849	9047790	G	T	1230135	NM_003039.3:c.294-56C>A	1:g.9107849G>T	SLC2A5	intron_variant	criteria_provided,_single_submitter	Benign	41-200	Benign	Not_analysed
1	9117371	9057312	A	G	1259715	NM_003039.3:c.293+136T>C	1:g.9117371A>G	SLC2A5	intron_variant	criteria_provided,_single_submitter	Benign	41-200	Benign	Not_analysed
1	9117748	9057689	T	C	1242050	NM_003039.3:c.133-81A>G	1:g.9117748T>C	SLC2A5	intron_variant	criteria_provided,_single_submitter	Benign	41-200	Benign	Not_analysed
1	9117948	9057889	C	T	1290692	NM_003039.3:c.132+263G>A	1:g.9117948C>T	SLC2A5	intron_variant	criteria_provided,_single_submitter	Benign	201-500	Benign	Not_analysed
1	9307017	9246958	C	G	719701	NM_004285.4:c.628-8C>G	1:g.9307017C>G	H6PD	splice_polypyrimidine_tract_variant&splice_region_variant&intron_variant	criteria_provided,_single_submitter	Benign	3-10	Benign	Not_analysed
1	9307018	9246959	C	G	709135	NM_004285.4:c.628-7C>G	1:g.9307018C>G	H6PD	splice_polypyrimidine_tract_variant&splice_region_variant&intron_variant	criteria_provided,_single_submitter	Benign	3-10	Benign	Not_analysed
1	9657118	9597060	C	T	724528	NM_001130924.3:c.429+7C>T	1:g.9657118C>T	TMEM201	splice_region_variant&intron_variant	criteria_provided,_single_submitter	Benign	3-10	Benign	Not_analysed
1	9770714	9710656	C	G	1221914	NM_005026.5:c.141+60C>G	1:g.9770714C>G	PIK3CD	intron_variant	criteria_provided,_single_submitter	Benign	41-200	Benign	Not_analysed
1	9770865	9710807	C	T	1286914	NM_005026.5:c.141+211C>T	1:g.9770865C>T	PIK3CD	intron_variant	criteria_provided,_single_submitter	Benign	201-500	Benign	Not_analysed
1	9777586	9717528	G	C	440067	NM_005026.5:c.931-9G>C	1:g.9777586G>C	PIK3CD	splice_polypyrimidine_tract_variant&intron_variant	criteria_provided,_multiple_submitters,_no_conflicts	Benign	3-10	Benign	Not_analysed
1	9780987	9720929	T	C	811024	NM_005026.5:c.1689+20T>C	1:g.9780987T>C	PIK3CD	intron_variant	criteria_provided,_multiple_submitters,_no_conflicts	Benign	11-40	Benign	Not_analysed
1	9782672	9722614	C	T	757753	NM_005026.5:c.2426+8C>T	1:g.9782672C>T	PIK3CD	splice_region_variant&intron_variant	criteria_provided,_single_submitter	Benign	3-10	Benign	Not_analysed
1	9783176	9723118	T	G	753167	NM_005026.5:c.2427-7T>G	1:g.9783176T>G	PIK3CD	splice_polypyrimidine_tract_variant&splice_region_variant&intron_variant	criteria_provided,_single_submitter	Benign	3-10	Benign	Not_analysed
1	9786952	9726894	G	A	1167863	NM_005026.5:c.2998-15G>A	1:g.9786952G>A	PIK3CD	splice_polypyrimidine_tract_variant&intron_variant	criteria_provided,_single_submitter	Benign	11-40	Benign	Not_analysed
1	10032247	9972189	G	A	1486767	NM_022787.4:c.115+1G>A	1:g.10032247G>A	NMNAT1	splice_donor_variant	criteria_provided,_single_submitter	Likely_pathogenic	1-2	Pathogenic	Not_analysed
1	10042343	9982285	G	T	1167601	NM_022787.4:c.440-16G>T	1:g.10042343G>T	NMNAT1	splice_polypyrimidine_tract_variant&intron_variant	criteria_provided,_single_submitter	Benign	11-40	Benign	Not_analysed
1	10179562	10119504	C	T	781773	NM_001105562.3:c.1339-9C>T	1:g.10179562C>T	UBE4B	splice_polypyrimidine_tract_variant&intron_variant	criteria_provided,_single_submitter	Benign	3-10	Benign	Not_analysed
1	10316627	10256569	C	G	1239787	NM_001365951.3:c.183+246C>G	1:g.10316627C>G	KIF1B	intron_variant	criteria_provided,_single_submitter	Benign	201-500	Benign	Not_analysed
1	10321900	10261842	C	T	1242397	NM_001365951.3:c.364-63C>T	1:g.10321900C>T	KIF1B	intron_variant	criteria_provided,_single_submitter	Benign	41-200	Benign	Not_analysed
1	10322054	10261996	G	A	1266483	NM_001365951.3:c.429+26G>A	1:g.10322054G>A	KIF1B	intron_variant	criteria_provided,_single_submitter	Benign	11-40	Benign	Not_analysed
1	10322153	10262095	A	G	1178036	NM_001365951.3:c.429+125A>G	1:g.10322153A>G	KIF1B	intron_variant	criteria_provided,_single_submitter	Benign	41-200	Benign	Not_analysed
1	10327407	10267349	A	T	1181451	NM_001365951.3:c.430-31A>T	1:g.10327407A>T	KIF1B	intron_variant	criteria_provided,_single_submitter	Benign	11-40	Benign	Not_analysed
1	10335309	10275251	T	C	1237457	NM_001365951.3:c.883-177T>C	1:g.10335309T>C	KIF1B	intron_variant	criteria_provided,_single_submitter	Benign	41-200	Benign	Not_analysed
1	10350849	10290791	T	A	1282579	NM_001365951.3:c.1435-291T>A	1:g.10350849T>A	KIF1B	intron_variant	criteria_provided,_single_submitter	Benign	201-500	Benign	Not_analysed
1	10357228	10297170	C	T	916758	NM_001365951.3:c.2043-4C>T	1:g.10357228C>T	KIF1B	splice_polypyrimidine_tract_variant&splice_region_variant&intron_variant	criteria_provided,_multiple_submitters,_no_conflicts	Likely_benign	3-10	Benign	Not_analysed
1	10381506	10321448	A	T	1266010	NM_001365951.3:c.2210-261A>T	1:g.10381506A>T	KIF1B	intron_variant	criteria_provided,_single_submitter	Benign	201-500	Benign	Not_analysed
1	10385047	10324989	A	G	1277271	NM_001365951.3:c.2675+94A>G	1:g.10385047A>G	KIF1B	intron_variant	criteria_provided,_single_submitter	Benign	41-200	Benign	Not_analysed
1	10386506	10326448	T	C	1268846	NM_001365951.3:c.2924+89T>C	1:g.10386506T>C	KIF1B	intron_variant	criteria_provided,_single_submitter	Benign	41-200	Benign	Not_analysed
1	10386550	10326492	A	G	1262353	NM_001365951.3:c.2924+133A>G	1:g.10386550A>G	KIF1B	intron_variant	criteria_provided,_single_submitter	Benign	41-200	Benign	Not_analysed
1	10386642	10326584	T	C	1292711	NM_001365951.3:c.2924+225T>C	1:g.10386642T>C	KIF1B	intron_variant	criteria_provided,_single_submitter	Benign	201-500	Benign	Not_analysed
1	10394536	10334478	C	G	1179832	NM_001365951.3:c.2925-42C>G	1:g.10394536C>G	KIF1B	intron_variant	criteria_provided,_single_submitter	Benign	41-200	Benign	Not_analysed
1	10403482	10343424	G	A	1233883	NM_001365951.3:c.3688+137G>A	1:g.10403482G>A	KIF1B	intron_variant	criteria_provided,_single_submitter	Benign	41-200	Benign	Not_analysed
1	10406207	10346149	C	G	1263307	NM_001365951.3:c.3797+196C>G	1:g.10406207C>G	KIF1B	intron_variant	criteria_provided,_single_submitter	Benign	41-200	Benign	Not_analysed
1	10412636	10352578	A	T	1292710	NM_001365951.3:c.3950-53A>T	1:g.10412636A>T	KIF1B	intron_variant	criteria_provided,_single_submitter	Benign	41-200	Benign	Not_analysed
1	10412800	10352742	A	G	240958	NM_001365951.3:c.4055+6A>G	1:g.10412800A>G	KIF1B	splice_donor_region_variant&intron_variant	criteria_provided,_multiple_submitters,_no_conflicts	Benign	3-10	Benign	Not_analysed
1	10413123	10353065	G	A	1294140	NM_001365951.3:c.4055+329G>A	1:g.10413123G>A	KIF1B	intron_variant	criteria_provided,_single_submitter	Benign	201-500	Benign	Not_analysed
1	10422045	10361987	A	G	1293244	NM_001365951.3:c.4304+162A>G	1:g.10422045A>G	KIF1B	intron_variant	criteria_provided,_single_submitter	Benign	41-200	Benign	Not_analysed
1	10424836	10364778	A	G	1294134	NM_001365951.3:c.4367-322A>G	1:g.10424836A>G	KIF1B	intron_variant	criteria_provided,_single_submitter	Benign	201-500	Benign	Not_analysed
1	10425866	10365808	C	T	1292731	NM_001365951.3:c.4752+160C>T	1:g.10425866C>T	KIF1B	intron_variant	criteria_provided,_single_submitter	Benign	41-200	Benign	Not_analysed
1	10428452	10368394	G	A	1292718	NM_001365951.3:c.4753-73G>A	1:g.10428452G>A	KIF1B	intron_variant	criteria_provided,_single_submitter	Benign	41-200	Benign	Not_analysed
1	10428505	10368447	C	A	917115	NM_001365951.3:c.4753-20C>A	1:g.10428505C>A	KIF1B	intron_variant	criteria_provided,_single_submitter	Benign	11-40	Benign	Not_analysed
1	10431158	10371100	T	C	1228335	NM_001365951.3:c.4825-41T>C	1:g.10431158T>C	KIF1B	intron_variant	criteria_provided,_single_submitter	Benign	41-200	Benign	Not_analysed
1	10431330	10371272	C	T	917023	NM_001365951.3:c.4946+10C>T	1:g.10431330C>T	KIF1B	intron_variant	criteria_provided,_multiple_submitters,_no_conflicts	Likely_benign	3-10	Benign	Not_analysed
1	10434282	10374224	T	C	1263472	NM_001365951.3:c.4947-92T>C	1:g.10434282T>C	KIF1B	intron_variant	criteria_provided,_single_submitter	Benign	41-200	Benign	Not_analysed
1	10434303	10374245	A	G	1230817	NM_001365951.3:c.4947-71A>G	1:g.10434303A>G	KIF1B	intron_variant	criteria_provided,_single_submitter	Benign	41-200	Benign	Not_analysed
1	10434903	10374845	C	T	695344	NM_001365951.3:c.5097-9C>T	1:g.10434903C>T	KIF1B	splice_polypyrimidine_tract_variant&intron_variant	criteria_provided,_multiple_submitters,_no_conflicts	Benign/Likely_benign	3-10	Benign	Not_analysed
1	10435170	10375112	T	C	1239662	NM_001365951.3:c.5289+66T>C	1:g.10435170T>C	KIF1B	intron_variant	criteria_provided,_single_submitter	Benign	41-200	Benign	Not_analysed
1	10436434	10376376	C	T	1268795	NM_001365951.3:c.5409-169C>T	1:g.10436434C>T	KIF1B	intron_variant	criteria_provided,_single_submitter	Benign	41-200	Benign	Not_analysed
1	10436517	10376459	G	T	1273742	NM_001365951.3:c.5409-86G>T	1:g.10436517G>T	KIF1B	intron_variant	criteria_provided,_single_submitter	Benign	41-200	Benign	Not_analysed
1	10535060	10475003	G	T	862190	NM_004565.3:c.36+1G>T	1:g.10535060G>T	PEX14	splice_donor_variant	criteria_provided,_single_submitter	Likely_pathogenic	1-2	Pathogenic	Not_analysed
1	10596622	10536565	G	A	1294067	NM_004565.3:c.169+268G>A	1:g.10596622G>A	PEX14	intron_variant	criteria_provided,_single_submitter	Benign	201-500	Benign	Not_analysed
1	10596624	10536567	C	T	1255112	NM_004565.3:c.169+270C>T	1:g.10596624C>T	PEX14	intron_variant	criteria_provided,_single_submitter	Benign	201-500	Benign	Not_analysed
1	10678373	10618316	C	T	1170561	NM_004565.3:c.299-16C>T	1:g.10678373C>T	PEX14	splice_polypyrimidine_tract_variant&intron_variant	criteria_provided,_single_submitter	Benign	11-40	Benign	Not_analysed
1	10682857	10622800	C	T	1295787	NM_004565.3:c.385-219C>T	1:g.10682857C>T	PEX14	intron_variant	criteria_provided,_single_submitter	Benign	201-500	Benign	Not_analysed
1	10683242	10623185	C	T	1295785	NM_004565.3:c.487+64C>T	1:g.10683242C>T	PEX14	intron_variant	criteria_provided,_single_submitter	Benign	41-200	Benign	Not_analysed
1	10687176	10627119	C	T	1248536	NM_004565.3:c.586-153C>T	1:g.10687176C>T	PEX14	intron_variant	criteria_provided,_single_submitter	Benign	41-200	Benign	Not_analysed
1	10702712	10642655	C	T	1264802	NM_001079843.3:c.4162+204G>A	1:g.10702712C>T	CASZ1	intron_variant	criteria_provided,_single_submitter	Benign	201-500	Benign	Not_analysed
1	10704888	10644831	G	C	1274279	NM_001079843.3:c.3868+86C>G	1:g.10704888G>C	CASZ1	intron_variant	criteria_provided,_single_submitter	Benign	41-200	Benign	Not_analysed
1	10704968	10644911	C	T	774575	NM_001079843.3:c.3868+6G>A	1:g.10704968C>T	CASZ1	splice_donor_region_variant&intron_variant	criteria_provided,_single_submitter	Benign	3-10	Benign	Not_analysed
1	10706091	10646034	G	A	1247491	NM_001079843.3:c.3696+94C>T	1:g.10706091G>A	CASZ1	intron_variant	criteria_provided,_single_submitter	Benign	41-200	Benign	Not_analysed
1	10706091	10646034	G	C	1222724	NM_001079843.3:c.3696+94C>G	1:g.10706091G>C	CASZ1	intron_variant	criteria_provided,_single_submitter	Benign	41-200	Benign	Not_analysed
1	10719645	10659588	A	G	1242884	NM_001079843.3:c.1340+114T>C	1:g.10719645A>G	CASZ1	intron_variant	criteria_provided,_single_submitter	Benign	41-200	Benign	Not_analysed
1	10719649	10659592	G	C	1234853	NM_001079843.3:c.1340+110C>G	1:g.10719649G>C	CASZ1	intron_variant	criteria_provided,_single_submitter	Benign	41-200	Benign	Not_analysed
1	11077174	11017117	C	T	1282825	NM_007375.4:c.402+110C>T	1:g.11077174C>T	TARDBP	intron_variant	criteria_provided,_single_submitter	Benign	41-200	Benign	Not_analysed
1	11078725	11018668	A	G	1293632	NM_007375.4:c.403-65A>G	1:g.11078725A>G	TARDBP	intron_variant	criteria_provided,_single_submitter	Benign	41-200	Benign	Not_analysed
1	11167598	11107541	G	C	1277670	NM_004958.4:c.7635-41C>G	1:g.11167598G>C	MTOR	intron_variant	criteria_provided,_single_submitter	Benign	41-200	Benign	Not_analysed
1	11167760	11107703	C	T	1267226	NM_004958.4:c.7635-203G>A	1:g.11167760C>T	MTOR	intron_variant	criteria_provided,_single_submitter	Benign	201-500	Benign	Not_analysed
1	11167829	11107772	C	T	1225480	NM_004958.4:c.7635-272G>A	1:g.11167829C>T	MTOR	intron_variant	criteria_provided,_single_submitter	Benign	201-500	Benign	Not_analysed
1	11167910	11107853	C	T	1283465	NM_004958.4:c.7634+328G>A	1:g.11167910C>T	MTOR	intron_variant	criteria_provided,_single_submitter	Benign	201-500	Benign	Not_analysed
1	11168048	11107991	T	A	1276271	NM_004958.4:c.7634+190A>T	1:g.11168048T>A	MTOR	intron_variant	criteria_provided,_single_submitter	Benign	41-200	Benign	Not_analysed
1	11168385	11108328	A	C	1180995	NM_004958.4:c.7529-42T>G	1:g.11168385A>C	MTOR	intron_variant	criteria_provided,_single_submitter	Benign	41-200	Benign	Not_analysed
1	11168529	11108472	A	G	1264170	NM_004958.4:c.7529-186T>C	1:g.11168529A>G	MTOR	intron_variant	criteria_provided,_single_submitter	Benign	41-200	Benign	Not_analysed
1	11169679	11109622	G	T	1296984	NM_004958.4:c.7447+27C>A	1:g.11169679G>T	MTOR	intron_variant	reviewed_by_expert_panel	Likely_benign	11-40	Benign	Not_analysed
1	11169789	11109732	A	G	695905	NM_004958.4:c.7367-3T>C	1:g.11169789A>G	MTOR	splice_polypyrimidine_tract_variant&splice_region_variant&intron_variant	criteria_provided,_multiple_submitters,_no_conflicts	Benign	3-10	Benign	Not_analysed
1	11170067	11110010	A	T	1296621	NM_004958.4:c.7367-281T>A	1:g.11170067A>T	MTOR	intron_variant	criteria_provided,_single_submitter	Benign	201-500	Benign	Not_analysed
1	11174067	11114010	A	T	1247786	NM_004958.4:c.7300+308T>A	1:g.11174067A>T	MTOR	intron_variant	criteria_provided,_single_submitter	Benign	201-500	Benign	Not_analysed
1	11174331	11114274	T	C	1268177	NM_004958.4:c.7300+44A>G	1:g.11174331T>C	MTOR	intron_variant	criteria_provided,_single_submitter	Benign	41-200	Benign	Not_analysed
1	11174516	11114459	A	T	1170665	NM_004958.4:c.7165-6T>A	1:g.11174516A>T	MTOR	splice_polypyrimidine_tract_variant&splice_region_variant&intron_variant	criteria_provided,_single_submitter	Benign	3-10	Benign	Not_analysed
1	11174838	11114781	T	C	1304747	NM_004958.4:c.7164+32A>G	1:g.11174838T>C	MTOR	intron_variant	criteria_provided,_single_submitter	Benign	11-40	Benign	Not_analysed
1	11174851	11114794	G	A	1164486	NM_004958.4:c.7164+19C>T	1:g.11174851G>A	MTOR	intron_variant	criteria_provided,_multiple_submitters,_no_conflicts	Benign	11-40	Benign	Not_analysed
1	11174859	11114802	T	C	1170417	NM_004958.4:c.7164+11A>G	1:g.11174859T>C	MTOR	intron_variant	criteria_provided,_multiple_submitters,_no_conflicts	Benign/Likely_benign	11-40	Benign	Not_analysed
1	11175404	11115347	A	G	1281969	NM_004958.4:c.7089+49T>C	1:g.11175404A>G	MTOR	intron_variant	criteria_provided,_single_submitter	Benign	41-200	Benign	Not_analysed
1	11175444	11115387	T	C	696753	NM_004958.4:c.7089+9A>G	1:g.11175444T>C	MTOR	intron_variant	criteria_provided,_multiple_submitters,_no_conflicts	Benign	3-10	Benign	Not_analysed
1	11177187	11117130	A	G	1265358	NM_004958.4:c.6934-44T>C	1:g.11177187A>G	MTOR	intron_variant	criteria_provided,_single_submitter	Benign	41-200	Benign	Not_analysed
1	11181457	11121400	G	T	1238264	NM_004958.4:c.6811-32C>A	1:g.11181457G>T	MTOR	intron_variant	criteria_provided,_single_submitter	Benign	11-40	Benign	Not_analysed
1	11181475	11121418	T	A	1250341	NM_004958.4:c.6811-50A>T	1:g.11181475T>A	MTOR	intron_variant	criteria_provided,_single_submitter	Benign	41-200	Benign	Not_analysed
1	11181630	11121573	G	A	1248235	NM_004958.4:c.6811-205C>T	1:g.11181630G>A	MTOR	intron_variant	criteria_provided,_single_submitter	Benign	201-500	Benign	Not_analysed
1	11181847	11121790	C	T	1287974	NM_004958.4:c.6810+189G>A	1:g.11181847C>T	MTOR	intron_variant	criteria_provided,_single_submitter	Benign	41-200	Benign	Not_analysed
1	11182261	11122204	G	A	1180879	NM_004958.4:c.6663-78C>T	1:g.11182261G>A	MTOR	intron_variant	criteria_provided,_single_submitter	Benign	41-200	Benign	Not_analysed
1	11184489	11124432	C	T	1260317	NM_004958.4:c.6662+66G>A	1:g.11184489C>T	MTOR	intron_variant	criteria_provided,_single_submitter	Benign	41-200	Benign	Not_analysed
1	11184524	11124467	A	C	1227064	NM_004958.4:c.6662+31T>G	1:g.11184524A>C	MTOR	intron_variant	criteria_provided,_single_submitter	Benign	11-40	Benign	Not_analysed
1	11186897	11126840	A	G	1295264	NM_004958.4:c.6352-44T>C	1:g.11186897A>G	MTOR	intron_variant	criteria_provided,_single_submitter	Benign	41-200	Benign	Not_analysed
1	11187029	11126972	A	G	1230999	NM_004958.4:c.6351+38T>C	1:g.11187029A>G	MTOR	intron_variant	criteria_provided,_single_submitter	Benign	11-40	Benign	Not_analysed
1	11187045	11126988	G	A	1300279	NM_004958.4:c.6351+22C>T	1:g.11187045G>A	MTOR	intron_variant	criteria_provided,_single_submitter	Benign	11-40	Benign	Not_analysed
1	11187386	11127329	A	G	1175492	NM_004958.4:c.6217-185T>C	1:g.11187386A>G	MTOR	intron_variant	criteria_provided,_single_submitter	Benign	41-200	Benign	Not_analysed
1	11187630	11127573	T	C	1284139	NM_004958.4:c.6216+51A>G	1:g.11187630T>C	MTOR	intron_variant	criteria_provided,_single_submitter	Benign	41-200	Benign	Not_analysed
1	11187893	11127836	T	C	1270259	NM_004958.4:c.6034-30A>G	1:g.11187893T>C	MTOR	intron_variant	criteria_provided,_multiple_submitters,_no_conflicts	Benign	11-40	Benign	Not_analysed
1	11188012	11127955	C	T	1261133	NM_004958.4:c.6033+49G>A	1:g.11188012C>T	MTOR	intron_variant	criteria_provided,_single_submitter	Benign	41-200	Benign	Not_analysed
1	11188058	11128001	C	T	696959	NM_004958.4:c.6033+3G>A	1:g.11188058C>T	MTOR	splice_donor_region_variant&intron_variant	criteria_provided,_multiple_submitters,_no_conflicts	Benign	3-10	Benign	Not_analysed
1	11188215	11128158	G	A	1266208	NM_004958.4:c.5911-32C>T	1:g.11188215G>A	MTOR	intron_variant	criteria_provided,_single_submitter	Benign	11-40	Benign	Not_analysed
1	11188626	11128569	C	T	1302842	NM_004958.4:c.5812-17G>A	1:g.11188626C>T	MTOR	splice_polypyrimidine_tract_variant&intron_variant	criteria_provided,_single_submitter	Benign	11-40	Benign	Not_analysed
1	11188628	11128571	C	T	1283039	NM_004958.4:c.5812-19G>A	1:g.11188628C>T	MTOR	intron_variant	criteria_provided,_single_submitter	Benign	11-40	Benign	Not_analysed
1	11188882	11128825	C	A	1233906	NM_004958.4:c.5811+30G>T	1:g.11188882C>A	MTOR	intron_variant	criteria_provided,_single_submitter	Benign	11-40	Benign	Not_analysed
1	11188899	11128842	C	T	1257315	NM_004958.4:c.5811+13G>A	1:g.11188899C>T	MTOR	intron_variant	criteria_provided,_single_submitter	Benign	11-40	Benign	Not_analysed
1	11188906	11128849	C	T	648801	NM_004958.4:c.5811+6G>A	1:g.11188906C>T	MTOR	splice_donor_region_variant&intron_variant	criteria_provided,_single_submitter	Benign	3-10	Benign	Not_analysed
1	11189077	11129020	T	C	1261475	NM_004958.4:c.5715-69A>G	1:g.11189077T>C	MTOR	intron_variant	criteria_provided,_single_submitter	Benign	41-200	Benign	Not_analysed
1	11189191	11129134	G	A	1266444	NM_004958.4:c.5715-183C>T	1:g.11189191G>A	MTOR	intron_variant	criteria_provided,_single_submitter	Benign	41-200	Benign	Not_analysed
1	11190546	11130489	C	A	1258257	NM_004958.4:c.5613+40G>T	1:g.11190546C>A	MTOR	intron_variant	criteria_provided,_single_submitter	Benign	11-40	Benign	Not_analysed
1	11193401	11133344	A	C	1239636	NM_004958.4:c.5247-147T>G	1:g.11193401A>C	MTOR	intron_variant	criteria_provided,_single_submitter	Benign	41-200	Benign	Not_analysed
1	11193406	11133349	C	T	1295260	NM_004958.4:c.5247-152G>A	1:g.11193406C>T	MTOR	intron_variant	criteria_provided,_single_submitter	Benign	41-200	Benign	Not_analysed
1	11193408	11133351	C	T	1231753	NM_004958.4:c.5247-154G>A	1:g.11193408C>T	MTOR	intron_variant	criteria_provided,_single_submitter	Benign	41-200	Benign	Not_analysed
1	11194400	11134343	G	C	770485	NM_004958.4:c.5246+8C>G	1:g.11194400G>C	MTOR	splice_region_variant&intron_variant	criteria_provided,_multiple_submitters,_no_conflicts	Benign	3-10	Benign	Not_analysed
1	11194402	11134345	C	A	664119	NM_004958.4:c.5246+6G>T	1:g.11194402C>A	MTOR	splice_donor_region_variant&intron_variant	criteria_provided,_single_submitter	Benign	3-10	Benign	Not_analysed
1	11194535	11134478	C	T	1218516	NM_004958.4:c.5131-12G>A	1:g.11194535C>T	MTOR	splice_polypyrimidine_tract_variant&intron_variant	criteria_provided,_multiple_submitters,_no_conflicts	Likely_benign	11-40	Benign	Not_analysed
1	11206479	11146422	C	G	1263070	NM_004958.4:c.4686+254G>C	1:g.11206479C>G	MTOR	intron_variant	criteria_provided,_single_submitter	Benign	201-500	Benign	Not_analysed
1	11206623	11146566	G	A	1239293	NM_004958.4:c.4686+110C>T	1:g.11206623G>A	MTOR	intron_variant	criteria_provided,_single_submitter	Benign	41-200	Benign	Not_analysed
1	11206690	11146633	A	T	1233928	NM_004958.4:c.4686+43T>A	1:g.11206690A>T	MTOR	intron_variant	criteria_provided,_single_submitter	Benign	41-200	Benign	Not_analysed
1	11206858	11146801	C	T	665505	NM_004958.4:c.4571-10G>A	1:g.11206858C>T	MTOR	splice_polypyrimidine_tract_variant&intron_variant	criteria_provided,_single_submitter	Benign	3-10	Benign	Not_analysed
1	11210286	11150229	G	A	700246	NM_004958.4:c.4470-3C>T	1:g.11210286G>A	MTOR	splice_polypyrimidine_tract_variant&splice_region_variant&intron_variant	criteria_provided,_multiple_submitters,_no_conflicts	Benign/Likely_benign	3-10	Benign	Not_analysed
1	11264764	11204707	T	C	700061	NM_004958.4:c.3802-4A>G	1:g.11264764T>C	MTOR	splice_polypyrimidine_tract_variant&splice_region_variant&intron_variant	criteria_provided,_multiple_submitters,_no_conflicts	Benign	3-10	Benign	Not_analysed
1	11269362	11209305	G	C	698424	NM_004958.4:c.3801+7C>G	1:g.11269362G>C	MTOR	splice_region_variant&intron_variant	criteria_provided,_multiple_submitters,_no_conflicts	Benign/Likely_benign	3-10	Benign	Not_analysed
1	11269796	11209739	T	C	1248715	NM_004958.4:c.3655-281A>G	1:g.11269796T>C	MTOR	intron_variant	criteria_provided,_single_submitter	Benign	201-500	Benign	Not_analysed
1	11273418	11213361	T	G	1180192	NM_004958.4:c.3285+38A>C	1:g.11273418T>G	MTOR	intron_variant	criteria_provided,_single_submitter	Benign	11-40	Benign	Not_analysed
1	11273443	11213386	G	A	1170418	NM_004958.4:c.3285+13C>T	1:g.11273443G>A	MTOR	intron_variant	criteria_provided,_multiple_submitters,_no_conflicts	Benign/Likely_benign	11-40	Benign	Not_analysed
1	11276171	11216114	C	T	1276811	NM_004958.4:c.3117+34G>A	1:g.11276171C>T	MTOR	intron_variant	reviewed_by_expert_panel	Benign	11-40	Benign	Not_analysed
1	11276335	11216278	T	C	1268000	NM_004958.4:c.3031-44A>G	1:g.11276335T>C	MTOR	intron_variant	criteria_provided,_single_submitter	Benign	41-200	Benign	Not_analysed
1	11297894	11237837	G	A	652259	NM_004958.4:c.2208+6C>T	1:g.11297894G>A	MTOR	splice_donor_region_variant&intron_variant	criteria_provided,_single_submitter	Benign	3-10	Benign	Not_analysed
1	11298679	11238622	A	G	1156918	NM_004958.4:c.1787-5T>C	1:g.11298679A>G	MTOR	splice_polypyrimidine_tract_variant&splice_region_variant&intron_variant	criteria_provided,_multiple_submitters,_no_conflicts	Likely_benign	3-10	Benign	Not_analysed
1	11298790	11238733	T	C	1225397	NM_004958.4:c.1787-116A>G	1:g.11298790T>C	MTOR	intron_variant	criteria_provided,_single_submitter	Benign	41-200	Benign	Not_analysed
1	11300132	11240075	C	T	1251551	NM_004958.4:c.1786+228G>A	1:g.11300132C>T	MTOR	intron_variant	criteria_provided,_single_submitter	Benign	201-500	Benign	Not_analysed
1	11300338	11240281	A	G	1259189	NM_004958.4:c.1786+22T>C	1:g.11300338A>G	MTOR	intron_variant	criteria_provided,_single_submitter	Benign	11-40	Benign	Not_analysed
1	11300345	11240288	G	A	1164367	NM_004958.4:c.1786+15C>T	1:g.11300345G>A	MTOR	intron_variant	criteria_provided,_multiple_submitters,_no_conflicts	Benign	11-40	Benign	Not_analysed
1	11303153	11243096	C	A	1166933	NM_004958.4:c.1412+18G>T	1:g.11303153C>A	MTOR	intron_variant	criteria_provided,_multiple_submitters,_no_conflicts	Benign	11-40	Benign	Not_analysed
1	11303478	11243421	G	A	1292886	NM_004958.4:c.1226-121C>T	1:g.11303478G>A	MTOR	intron_variant	criteria_provided,_single_submitter	Benign	41-200	Benign	Not_analysed
1	11303610	11243553	T	C	1182423	NM_004958.4:c.1226-253A>G	1:g.11303610T>C	MTOR	intron_variant	criteria_provided,_single_submitter	Benign	201-500	Benign	Not_analysed
1	11307833	11247776	T	C	1277027	NM_004958.4:c.1116+43A>G	1:g.11307833T>C	MTOR	intron_variant	criteria_provided,_single_submitter	Benign	41-200	Benign	Not_analysed
1	11308179	11248122	T	C	1328705	NM_004958.4:c.841-28A>G	1:g.11308179T>C	MTOR	intron_variant	criteria_provided,_single_submitter	Benign	11-40	Benign	Not_analysed
1	11313728	11253671	G	A	1239060	NM_004958.4:c.840+168C>T	1:g.11313728G>A	MTOR	intron_variant	criteria_provided,_single_submitter	Benign	41-200	Benign	Not_analysed
1	11314048	11253991	G	T	1296986	NM_004958.4:c.706-18C>A	1:g.11314048G>T	MTOR	intron_variant	reviewed_by_expert_panel	Likely_benign	11-40	Benign	Not_analysed
1	11316008	11255951	G	A	1181418	NM_004958.4:c.705+41C>T	1:g.11316008G>A	MTOR	intron_variant	criteria_provided,_single_submitter	Benign	41-200	Benign	Not_analysed
1	11316021	11255964	A	G	1321636	NM_004958.4:c.705+28T>C	1:g.11316021A>G	MTOR	intron_variant	criteria_provided,_single_submitter	Benign	11-40	Benign	Not_analysed
1	11316023	11255966	T	C	1269516	NM_004958.4:c.705+26A>G	1:g.11316023T>C	MTOR	intron_variant	criteria_provided,_single_submitter	Benign	11-40	Benign	Not_analysed
1	11316257	11256200	A	T	698014	NM_004958.4:c.505-8T>A	1:g.11316257A>T	MTOR	splice_polypyrimidine_tract_variant&splice_region_variant&intron_variant	criteria_provided,_multiple_submitters,_no_conflicts	Benign/Likely_benign	3-10	Benign	Not_analysed
1	11316948	11256891	C	T	1288441	NM_004958.4:c.504+42G>A	1:g.11316948C>T	MTOR	intron_variant	criteria_provided,_single_submitter	Benign	41-200	Benign	Not_analysed
1	11317310	11257253	C	T	1295246	NM_004958.4:c.272-88G>A	1:g.11317310C>T	MTOR	intron_variant	criteria_provided,_single_submitter	Benign	41-200	Benign	Not_analysed
1	11317320	11257263	C	T	1295247	NM_004958.4:c.272-98G>A	1:g.11317320C>T	MTOR	intron_variant	criteria_provided,_single_submitter	Benign	41-200	Benign	Not_analysed
1	11318236	11258179	C	T	1238360	NM_004958.4:c.271+306G>A	1:g.11318236C>T	MTOR	intron_variant	criteria_provided,_single_submitter	Benign	201-500	Benign	Not_analysed
1	11318658	11258601	A	G	739596	NM_004958.4:c.163-8T>C	1:g.11318658A>G	MTOR	splice_polypyrimidine_tract_variant&splice_region_variant&intron_variant	criteria_provided,_multiple_submitters,_no_conflicts	Benign	3-10	Benign	Not_analysed
1	11318763	11258706	C	G	1264765	NM_004958.4:c.163-113G>C	1:g.11318763C>G	MTOR	intron_variant	criteria_provided,_single_submitter	Benign	41-200	Benign	Not_analysed
1	11318807	11258750	G	C	1241247	NM_004958.4:c.163-157C>G	1:g.11318807G>C	MTOR	intron_variant	criteria_provided,_single_submitter	Benign	41-200	Benign	Not_analysed
1	11737010	11676953	A	G	722046	NM_006341.4:c.232-5T>C	1:g.11737010A>G	MAD2L2	splice_polypyrimidine_tract_variant&splice_region_variant&intron_variant	criteria_provided,_single_submitter	Benign	3-10	Benign	Not_analysed
1	11740535	11680478	G	T	775512	NM_006341.4:c.41-7C>A	1:g.11740535G>T	MAD2L2	splice_polypyrimidine_tract_variant&splice_region_variant&intron_variant	criteria_provided,_single_submitter	Benign	3-10	Benign	Not_analysed
1	11850973	11790916	C	T	187901	NM_005957.5:c.1753-18G>A	1:g.11850973C>T	MTHFR	intron_variant	criteria_provided,_single_submitter	Pathogenic	11-40	Pathogenic	Not_analysed
1	11851263	11791206	C	A	187900	NM_005957.5:c.1752+1G>T	1:g.11851263C>A	MTHFR	splice_donor_variant	criteria_provided,_single_submitter	Likely_pathogenic	1-2	Pathogenic	Not_analysed
1	11855038	11794981	C	T	1295241	NM_005957.5:c.1031+117G>A	1:g.11855038C>T	MTHFR	intron_variant	criteria_provided,_single_submitter	Benign	41-200	Benign	Not_analysed
1	11856084	11796027	G	A	1232386	NM_005957.5:c.780+179C>T	1:g.11856084G>A	MTHFR	intron_variant	criteria_provided,_single_submitter	Benign	41-200	Benign	Not_analysed
1	11860117	11800060	A	G	1295236	NM_005957.5:c.586+152T>C	1:g.11860117A>G	MTHFR	intron_variant	criteria_provided,_single_submitter	Benign	41-200	Benign	Not_analysed
1	11860120	11800063	T	C	1295234	NM_005957.5:c.586+149A>G	1:g.11860120T>C	MTHFR	intron_variant	criteria_provided,_single_submitter	Benign	41-200	Benign	Not_analysed
1	11860380	11800323	C	T	1498841	NM_005957.5:c.476-1G>A	1:g.11860380C>T	MTHFR	splice_acceptor_variant	criteria_provided,_single_submitter	Likely_pathogenic	1-2	Pathogenic	Not_analysed
1	11860458	11800401	C	T	1180162	NM_005957.5:c.476-79G>A	1:g.11860458C>T	MTHFR	intron_variant	criteria_provided,_single_submitter	Benign	41-200	Benign	Not_analysed
1	11861217	11801160	C	A	975986	NM_005957.5:c.475+1G>T	1:g.11861217C>A	MTHFR	splice_donor_variant	criteria_provided,_single_submitter	Pathogenic	1-2	Pathogenic	Not_analysed
1	11861217	11801160	C	T	1470838	NM_005957.5:c.475+1G>A	1:g.11861217C>T	MTHFR	splice_donor_variant	criteria_provided,_single_submitter	Likely_pathogenic	1-2	Pathogenic	Not_analysed
1	11861458	11801401	T	G	859336	NM_005957.5:c.237-2A>C	1:g.11861458T>G	MTHFR	splice_acceptor_variant	criteria_provided,_single_submitter	Likely_pathogenic	1-2	Pathogenic	Not_analysed
1	11862935	11802878	T	C	593575	NM_005957.5:c.236+3A>G	1:g.11862935T>C	MTHFR	splice_donor_region_variant&intron_variant	criteria_provided,_multiple_submitters,_no_conflicts	Likely_benign	3-10	Benign	Not_analysed
1	11867180	11807123	T	G	710870	NM_001286.5:c.88-8T>G	1:g.11867180T>G	CLCN6	splice_polypyrimidine_tract_variant&splice_region_variant&intron_variant	criteria_provided,_single_submitter	Benign	3-10	Benign	Not_analysed
1	11918261	11858204	G	T	787737	NM_002521.3:c.388+10C>A	1:g.11918261G>T	NPPB	intron_variant	criteria_provided,_single_submitter	Benign	3-10	Benign	Not_analysed
1	12009777	11949720	C	G	678728	NM_000302.4:c.169-53C>G	1:g.12009777C>G	PLOD1	intron_variant	criteria_provided,_single_submitter	Benign	41-200	Benign	Not_analysed
1	12010046	11949989	G	A	678586	NM_000302.4:c.302+83G>A	1:g.12010046G>A	PLOD1	intron_variant	criteria_provided,_single_submitter	Benign	41-200	Benign	Not_analysed
1	12010778	11950721	A	G	1265885	NM_000302.4:c.466+201A>G	1:g.12010778A>G	PLOD1	intron_variant	criteria_provided,_single_submitter	Benign	201-500	Benign	Not_analysed
1	12012409	11952352	A	G	669464	NM_000302.4:c.467-271A>G	1:g.12012409A>G	PLOD1	intron_variant	criteria_provided,_single_submitter	Benign	201-500	Benign	Not_analysed
1	12016772	11956715	T	C	1273224	NM_000302.4:c.644-202T>C	1:g.12016772T>C	PLOD1	intron_variant	criteria_provided,_single_submitter	Benign	201-500	Benign	Not_analysed
1	12018290	11958233	T	C	669466	NM_000302.4:c.844-283T>C	1:g.12018290T>C	PLOD1	intron_variant	criteria_provided,_single_submitter	Benign	201-500	Benign	Not_analysed
1	12018378	11958321	C	G	1231062	NM_000302.4:c.844-195C>G	1:g.12018378C>G	PLOD1	intron_variant	criteria_provided,_single_submitter	Benign	41-200	Benign	Not_analysed
1	12018705	11958648	G	C	1190583	NM_000302.4:c.975+1G>C	1:g.12018705G>C	PLOD1	splice_donor_variant	criteria_provided,_single_submitter	Likely_pathogenic	1-2	Pathogenic	Not_analysed
1	12020701	11960644	A	T	1488060	NM_000302.4:c.976-2A>T	1:g.12020701A>T	PLOD1	splice_acceptor_variant	criteria_provided,_single_submitter	Likely_pathogenic	1-2	Pathogenic	Not_analysed
1	12024038	11963981	G	T	1258574	NM_000302.4:c.1203-194G>T	1:g.12024038G>T	PLOD1	intron_variant	criteria_provided,_single_submitter	Benign	41-200	Benign	Not_analysed
1	12024058	11964001	T	C	1227488	NM_000302.4:c.1203-174T>C	1:g.12024058T>C	PLOD1	intron_variant	criteria_provided,_single_submitter	Benign	41-200	Benign	Not_analysed
1	12024077	11964020	C	A	1282935	NM_000302.4:c.1203-155C>A	1:g.12024077C>A	PLOD1	intron_variant	criteria_provided,_single_submitter	Benign	41-200	Benign	Not_analysed
1	12024380	11964323	T	G	1268794	NM_000302.4:c.1328+23T>G	1:g.12024380T>G	PLOD1	intron_variant	criteria_provided,_single_submitter	Benign	11-40	Benign	Not_analysed
1	12024700	11964643	G	T	646544	NM_000302.4:c.1329-1G>T	1:g.12024700G>T	PLOD1	splice_acceptor_variant	criteria_provided,_single_submitter	Likely_pathogenic	1-2	Pathogenic	Not_analysed
1	12025353	11965296	T	C	1263662	NM_000302.4:c.1471-184T>C	1:g.12025353T>C	PLOD1	intron_variant	criteria_provided,_single_submitter	Benign	41-200	Benign	Not_analysed
1	12025651	11965594	G	A	1465845	NM_000302.4:c.1584+1G>A	1:g.12025651G>A	PLOD1	splice_donor_variant	criteria_provided,_single_submitter	Likely_pathogenic	1-2	Pathogenic	Not_analysed
1	12026090	11966033	A	G	1262880	NM_000302.4:c.1585-218A>G	1:g.12026090A>G	PLOD1	intron_variant	criteria_provided,_single_submitter	Benign	201-500	Benign	Not_analysed
1	12027042	11966985	A	C	548602	NM_000302.4:c.1651-2A>C	1:g.12027042A>C	PLOD1	splice_acceptor_variant	criteria_provided,_single_submitter	Pathogenic	1-2	Pathogenic	Not_analysed
1	12032654	11972597	C	G	1260945	NM_000302.4:c.1903-275C>G	1:g.12032654C>G	PLOD1	intron_variant	criteria_provided,_single_submitter	Benign	201-500	Benign	Not_analysed
1	12033113	11973056	A	G	1278494	NM_000302.4:c.2028+59A>G	1:g.12033113A>G	PLOD1	intron_variant	criteria_provided,_single_submitter	Benign	41-200	Benign	Not_analysed
1	12033120	11973063	G	C	1280245	NM_000302.4:c.2028+66G>C	1:g.12033120G>C	PLOD1	intron_variant	criteria_provided,_single_submitter	Benign	41-200	Benign	Not_analysed
1	12042012	11981955	T	G	138214	NM_014874.4:c.-149-15T>G	1:g.12042012T>G	MFN2	splice_polypyrimidine_tract_variant&intron_variant	criteria_provided,_multiple_submitters,_no_conflicts	Benign/Likely_benign	11-40	Benign	Not_analysed
1	12056653	11996596	A	G	1267651	NM_014874.4:c.474+278A>G	1:g.12056653A>G	MFN2	intron_variant	criteria_provided,_single_submitter	Benign	201-500	Benign	Not_analysed
1	12057352	11997295	A	G	567011	NM_014874.4:c.475-2A>G	1:g.12057352A>G	MFN2	splice_acceptor_variant	criteria_provided,_single_submitter	Pathogenic	1-2	Pathogenic	Not_analysed
1	12057353	11997296	G	C	637718	NM_014874.4:c.475-1G>C	1:g.12057353G>C	MFN2	splice_acceptor_variant	criteria_provided,_single_submitter	Pathogenic	1-2	Pathogenic	Not_analysed
1	12057593	11997536	A	C	675535	NM_014874.4:c.599+115A>C	1:g.12057593A>C	MFN2	intron_variant	criteria_provided,_single_submitter	Benign	41-200	Benign	Not_analysed
1	12058580	11998523	G	A	677809	NM_014874.4:c.600-247G>A	1:g.12058580G>A	MFN2	intron_variant	criteria_provided,_single_submitter	Benign	201-500	Benign	Not_analysed
1	12058802	11998745	T	C	1259979	NM_014874.4:c.600-25T>C	1:g.12058802T>C	MFN2	intron_variant	criteria_provided,_single_submitter	Benign	11-40	Benign	Not_analysed
1	12058936	11998879	G	A	842249	NM_014874.4:c.708+1G>A	1:g.12058936G>A	MFN2	splice_donor_variant	criteria_provided,_single_submitter	Likely_pathogenic	1-2	Pathogenic	Not_analysed
1	12064176	12004119	G	C	957831	NM_014874.4:c.1287+1G>C	1:g.12064176G>C	MFN2	splice_donor_variant	criteria_provided,_single_submitter	Likely_pathogenic	1-2	Pathogenic	Not_analysed
1	12066418	12006361	T	C	677810	NM_014874.4:c.1717-177T>C	1:g.12066418T>C	MFN2	intron_variant	criteria_provided,_single_submitter	Benign	41-200	Benign	Not_analysed
1	12066813	12006756	T	C	1229229	NM_014874.4:c.1872+63T>C	1:g.12066813T>C	MFN2	intron_variant	criteria_provided,_single_submitter	Benign	41-200	Benign	Not_analysed
1	12066956	12006899	C	G	677085	NM_014874.4:c.1873-154C>G	1:g.12066956C>G	MFN2	intron_variant	criteria_provided,_single_submitter	Benign	41-200	Benign	Not_analysed
1	12067388	12007331	C	T	1263671	NM_014874.4:c.2069+82C>T	1:g.12067388C>T	MFN2	intron_variant	criteria_provided,_single_submitter	Benign	41-200	Benign	Not_analysed
1	12071433	12011376	C	G	1284248	NM_014874.4:c.2205-120C>G	1:g.12071433C>G	MFN2	intron_variant	criteria_provided,_single_submitter	Benign	41-200	Benign	Not_analysed
1	12071540	12011483	C	A	214638	NM_014874.4:c.2205-13C>A	1:g.12071540C>A	MFN2	splice_polypyrimidine_tract_variant&intron_variant	criteria_provided,_multiple_submitters,_no_conflicts	Benign	11-40	Benign	Not_analysed
1	12316371	12256314	G	T	1266251	NM_015378.4:c.670-19G>T	1:g.12316371G>T	VPS13D	intron_variant	criteria_provided,_single_submitter	Benign	11-40	Benign	Not_analysed
1	12316584	12256527	A	G	1253227	NM_015378.4:c.840+24A>G	1:g.12316584A>G	VPS13D	intron_variant	criteria_provided,_single_submitter	Benign	11-40	Benign	Not_analysed
1	12317147	12257090	A	G	1064611	NM_015378.4:c.941+3A>G	1:g.12317147A>G	VPS13D	splice_donor_region_variant&intron_variant	criteria_provided,_single_submitter	Likely_pathogenic	3-10	Pathogenic	Not_analysed
1	12320949	12260892	T	G	1239716	NM_015378.4:c.1213-56T>G	1:g.12320949T>G	VPS13D	intron_variant	criteria_provided,_single_submitter	Benign	41-200	Benign	Not_analysed
1	12327276	12267219	G	C	1287390	NM_015378.4:c.1725+208G>C	1:g.12327276G>C	VPS13D	intron_variant	criteria_provided,_single_submitter	Benign	201-500	Benign	Not_analysed
1	12328727	12268670	C	T	1253563	NM_015378.4:c.1802-36C>T	1:g.12328727C>T	VPS13D	intron_variant	criteria_provided,_single_submitter	Benign	11-40	Benign	Not_analysed
1	12342599	12282542	T	G	1278296	NM_015378.4:c.4603-163T>G	1:g.12342599T>G	VPS13D	intron_variant	criteria_provided,_single_submitter	Benign	41-200	Benign	Not_analysed
1	12342681	12282624	G	A	1227673	NM_015378.4:c.4603-81G>A	1:g.12342681G>A	VPS13D	intron_variant	criteria_provided,_single_submitter	Benign	41-200	Benign	Not_analysed
1	12348380	12288323	G	T	787738	NM_015378.4:c.5725+10G>T	1:g.12348380G>T	VPS13D	intron_variant	criteria_provided,_single_submitter	Benign	3-10	Benign	Not_analysed
1	12368336	12308279	A	C	1181507	NM_015378.4:c.6440-152A>C	1:g.12368336A>C	VPS13D	intron_variant	criteria_provided,_single_submitter	Benign	41-200	Benign	Not_analysed
1	12371807	12311750	G	A	1249643	NM_015378.4:c.6823-63G>A	1:g.12371807G>A	VPS13D	intron_variant	criteria_provided,_single_submitter	Benign	41-200	Benign	Not_analysed
1	12374062	12314005	A	T	1261056	NM_015378.4:c.6936-110A>T	1:g.12374062A>T	VPS13D	intron_variant	criteria_provided,_single_submitter	Benign	41-200	Benign	Not_analysed
1	12378057	12318000	G	A	1269769	NM_015378.4:c.7149-72G>A	1:g.12378057G>A	VPS13D	intron_variant	criteria_provided,_single_submitter	Benign	41-200	Benign	Not_analysed
1	12379814	12319757	C	G	1270065	NM_015378.4:c.7548+127C>G	1:g.12379814C>G	VPS13D	intron_variant	criteria_provided,_single_submitter	Benign	41-200	Benign	Not_analysed
1	12381710	12321653	G	A	1264487	NM_015378.4:c.7549-156G>A	1:g.12381710G>A	VPS13D	intron_variant	criteria_provided,_single_submitter	Benign	41-200	Benign	Not_analysed
1	12390159	12330102	T	C	1247303	NM_015378.4:c.8287+184T>C	1:g.12390159T>C	VPS13D	intron_variant	criteria_provided,_single_submitter	Benign	41-200	Benign	Not_analysed
1	12395623	12335566	T	C	1276186	NM_015378.4:c.8429-139T>C	1:g.12395623T>C	VPS13D	intron_variant	criteria_provided,_single_submitter	Benign	41-200	Benign	Not_analysed
1	12398413	12338356	T	G	1251231	NM_015378.4:c.8626+51T>G	1:g.12398413T>G	VPS13D	intron_variant	criteria_provided,_single_submitter	Benign	41-200	Benign	Not_analysed
1	12409603	12349546	G	T	1231768	NM_015378.4:c.9431+172G>T	1:g.12409603G>T	VPS13D	intron_variant	criteria_provided,_single_submitter	Benign	41-200	Benign	Not_analysed
1	12418700	NA	T	C	1227847	NM_015378.4:c.10141+43T>C	1:g.12418700T>C	VPS13D	intron_variant	criteria_provided,_single_submitter	Benign	41-200	Benign	Not_analysed
1	12422907	12362851	G	A	1065945	NM_015378.4:c.10272+1G>A	1:g.12422907G>A	VPS13D	splice_donor_variant	criteria_provided,_single_submitter	Likely_pathogenic	1-2	Pathogenic	Not_analysed
1	12438713	12378659	A	C	1182202	NM_015378.4:c.11081+68A>C	1:g.12438713A>C	VPS13D	intron_variant	criteria_provided,_single_submitter	Benign	41-200	Benign	Not_analysed
1	12443218	12383159	A	T	711686	NM_015378.4:c.11370+4A>T	1:g.12443218A>T	VPS13D	splice_donor_region_variant&intron_variant	criteria_provided,_single_submitter	Benign	3-10	Benign	Not_analysed
1	12477089	12417036	G	A	1287827	NM_015378.4:c.12333+209G>A	1:g.12477089G>A	VPS13D	intron_variant	criteria_provided,_single_submitter	Benign	201-500	Benign	Not_analysed
1	15765175	15438679	C	A	1297418	NM_007272.3:c.40+175C>A	1:g.15765175C>A	CTRC	intron_variant	criteria_provided,_single_submitter	Benign	41-200	Benign	Not_analysed
1	15766988	15440492	G	T	580906	NM_007272.3:c.133-1G>T	1:g.15766988G>T	CTRC	splice_acceptor_variant	criteria_provided,_single_submitter	Likely_pathogenic	1-2	Pathogenic	Not_analysed
1	15768733	15442237	A	G	1270840	NM_007272.3:c.231-210A>G	1:g.15768733A>G	CTRC	intron_variant	criteria_provided,_single_submitter	Benign	201-500	Benign	Not_analysed
1	15768941	15442445	A	G	811847	NM_007272.3:c.231-2A>G	1:g.15768941A>G	CTRC	splice_acceptor_variant	criteria_provided,_single_submitter	Likely_pathogenic	1-2	Pathogenic	Not_analysed
1	15769075	15442579	G	C	810963	NM_007272.3:c.356+7G>C	1:g.15769075G>C	CTRC	splice_region_variant&intron_variant	criteria_provided,_multiple_submitters,_no_conflicts	Benign/Likely_benign	3-10	Benign	Not_analysed
1	15769871	15443375	C	G	811708	NM_007272.3:c.357-43C>G	1:g.15769871C>G	CTRC	intron_variant	criteria_provided,_single_submitter	Benign	41-200	Benign	Not_analysed
1	15771088	15444593	A	G	292910	NM_007272.3:c.494-13A>G	1:g.15771088A>G	CTRC	splice_polypyrimidine_tract_variant&intron_variant	criteria_provided,_multiple_submitters,_no_conflicts	Benign/Likely_benign	11-40	Benign	Not_analysed
1	15771099	15444604	A	G	1504544	NM_007272.3:c.494-2A>G	1:g.15771099A>G	CTRC	splice_acceptor_variant	criteria_provided,_single_submitter	Likely_pathogenic	1-2	Pathogenic	Not_analysed
1	15772933	15446438	A	G	1225298	NM_007272.3:c.793-137A>G	1:g.15772933A>G	CTRC	intron_variant	criteria_provided,_single_submitter	Benign	41-200	Benign	Not_analysed
1	15772999	15446504	G	A	1297433	NM_007272.3:c.793-71G>A	1:g.15772999G>A	CTRC	intron_variant	criteria_provided,_single_submitter	Benign	41-200	Benign	Not_analysed
1	15773025	15446530	G	T	994021	NM_007272.3:c.793-45G>T	1:g.15773025G>T	CTRC	intron_variant	criteria_provided,_single_submitter	Benign	41-200	Benign	Not_analysed
1	15832476	15505981	G	A	777920	NM_001229.5:c.720+9C>T	1:g.15832476G>A	CASP9	intron_variant	criteria_provided,_single_submitter	Benign	3-10	Benign	Not_analysed
1	16051547	15725052	G	C	1274655	NM_015164.4:c.713-265G>C	1:g.16051547G>C	PLEKHM2	intron_variant	criteria_provided,_single_submitter	Benign	201-500	Benign	Not_analysed
1	16051584	15725089	C	T	1258292	NM_015164.4:c.713-228C>T	1:g.16051584C>T	PLEKHM2	intron_variant	criteria_provided,_single_submitter	Benign	201-500	Benign	Not_analysed
1	16051807	15725312	C	A	771240	NM_015164.4:c.713-5C>A	1:g.16051807C>A	PLEKHM2	splice_polypyrimidine_tract_variant&splice_region_variant&intron_variant	criteria_provided,_single_submitter	Benign	3-10	Benign	Not_analysed
1	16053493	15726998	G	A	1291878	NM_015164.4:c.942-16G>A	1:g.16053493G>A	PLEKHM2	splice_polypyrimidine_tract_variant&intron_variant	criteria_provided,_single_submitter	Benign	11-40	Benign	Not_analysed
1	16055039	15728544	C	T	1273197	NM_015164.4:c.1922-125C>T	1:g.16055039C>T	PLEKHM2	intron_variant	criteria_provided,_single_submitter	Benign	41-200	Benign	Not_analysed
1	16056565	15730070	C	T	1242077	NM_015164.4:c.2208+141C>T	1:g.16056565C>T	PLEKHM2	intron_variant	criteria_provided,_single_submitter	Benign	41-200	Benign	Not_analysed
1	16056740	15730245	C	A	1248497	NM_015164.4:c.2209-287C>A	1:g.16056740C>A	PLEKHM2	intron_variant	criteria_provided,_single_submitter	Benign	201-500	Benign	Not_analysed
1	16272409	15945914	C	T	1235384	NM_003443.3:c.536-74G>A	1:g.16272409C>T	ZBTB17	intron_variant	criteria_provided,_single_submitter	Benign	41-200	Benign	Not_analysed
1	16351137	16024642	C	G	1224982	NM_004070.4:c.230-121C>G	1:g.16351137C>G	CLCNKA	intron_variant	criteria_provided,_single_submitter	Benign	41-200	Benign	Not_analysed
1	16351243	16024748	C	T	1244917	NM_004070.4:c.230-15C>T	1:g.16351243C>T	CLCNKA	splice_polypyrimidine_tract_variant&intron_variant	criteria_provided,_single_submitter	Benign	11-40	Benign	Not_analysed
1	16351486	16024991	C	G	1283622	NM_004070.4:c.358+100C>G	1:g.16351486C>G	CLCNKA	intron_variant	criteria_provided,_single_submitter	Benign	41-200	Benign	Not_analysed
1	16352486	16025991	C	A	1239746	NM_004070.4:c.359-117C>A	1:g.16352486C>A	CLCNKA	intron_variant	criteria_provided,_single_submitter	Benign	41-200	Benign	Not_analysed
1	16352492	16025997	G	A	1245125	NM_004070.4:c.359-111G>A	1:g.16352492G>A	CLCNKA	intron_variant	criteria_provided,_single_submitter	Benign	41-200	Benign	Not_analysed
1	16354280	16027785	G	C	1179578	NM_004070.4:c.782-36G>C	1:g.16354280G>C	CLCNKA	intron_variant	criteria_provided,_multiple_submitters,_no_conflicts	Benign	11-40	Benign	Not_analysed
1	16354281	16027786	C	G	1270481	NM_004070.4:c.782-35C>G	1:g.16354281C>G	CLCNKA	intron_variant	criteria_provided,_single_submitter	Benign	11-40	Benign	Not_analysed
1	16354505	16028010	C	T	720090	NM_004070.4:c.867-8C>T	1:g.16354505C>T	CLCNKA	splice_polypyrimidine_tract_variant&splice_region_variant&intron_variant	criteria_provided,_single_submitter	Benign	3-10	Benign	Not_analysed
1	16354958	16028463	C	T	1244137	NM_004070.4:c.969-298C>T	1:g.16354958C>T	CLCNKA	intron_variant	criteria_provided,_single_submitter	Benign	201-500	Benign	Not_analysed
1	16354964	16028469	G	A	1283329	NM_004070.4:c.969-292G>A	1:g.16354964G>A	CLCNKA	intron_variant	criteria_provided,_single_submitter	Benign	201-500	Benign	Not_analysed
1	16355249	16028754	C	G	785787	NM_004070.4:c.969-7C>G	1:g.16355249C>G	CLCNKA	splice_polypyrimidine_tract_variant&splice_region_variant&intron_variant	criteria_provided,_single_submitter	Benign	3-10	Benign	Not_analysed
1	16355877	16029382	G	A	1276976	NM_004070.4:c.1227+83G>A	1:g.16355877G>A	CLCNKA	intron_variant	criteria_provided,_single_submitter	Benign	41-200	Benign	Not_analysed
1	16356583	16030088	C	T	1209770	NM_004070.4:c.1408+13C>T	1:g.16356583C>T	CLCNKA	intron_variant	criteria_provided,_multiple_submitters,_no_conflicts	Benign	11-40	Benign	Not_analysed
1	16356950	16030455	C	T	735496	NM_004070.4:c.1409-6C>T	1:g.16356950C>T	CLCNKA	splice_polypyrimidine_tract_variant&splice_region_variant&intron_variant	criteria_provided,_single_submitter	Benign	3-10	Benign	Not_analysed
1	16358685	16032190	C	G	1209772	NM_004070.4:c.1757-13C>G	1:g.16358685C>G	CLCNKA	splice_polypyrimidine_tract_variant&intron_variant	criteria_provided,_multiple_submitters,_no_conflicts	Benign	11-40	Benign	Not_analysed
1	16358932	16032437	T	C	585696	NM_004070.4:c.1846-6T>C	1:g.16358932T>C	CLCNKA	splice_polypyrimidine_tract_variant&splice_region_variant&intron_variant	criteria_provided,_multiple_submitters,_no_conflicts	Benign	3-10	Benign	Not_analysed
1	16371872	16045377	C	G	1287171	NM_000085.5:c.101-181C>G	1:g.16371872C>G	CLCNKB	intron_variant	criteria_provided,_single_submitter	Benign	41-200	Benign	Not_analysed
1	16371932	16045437	A	C	1183407	NM_000085.5:c.101-121A>C	1:g.16371932A>C	CLCNKB	intron_variant	criteria_provided,_single_submitter	Benign	41-200	Benign	Not_analysed
1	16372003	16045508	G	C	1209775	NM_000085.5:c.101-50G>C	1:g.16372003G>C	CLCNKB	intron_variant	criteria_provided,_multiple_submitters,_no_conflicts	Benign	41-200	Benign	Not_analysed
1	16372808	16046313	G	A	1234101	NM_000085.5:c.230-222G>A	1:g.16372808G>A	CLCNKB	intron_variant	criteria_provided,_single_submitter	Benign	201-500	Benign	Not_analysed
1	16372911	16046416	G	A	1279049	NM_000085.5:c.230-119G>A	1:g.16372911G>A	CLCNKB	intron_variant	criteria_provided,_single_submitter	Benign	41-200	Benign	Not_analysed
1	16372971	16046476	G	A	1209776	NM_000085.5:c.230-59G>A	1:g.16372971G>A	CLCNKB	intron_variant	criteria_provided,_multiple_submitters,_no_conflicts	Benign	41-200	Benign	Not_analysed
1	16374168	16047673	G	A	1242162	NM_000085.5:c.359-232G>A	1:g.16374168G>A	CLCNKB	intron_variant	criteria_provided,_single_submitter	Benign	201-500	Benign	Not_analysed
1	16374185	16047690	G	A	1230343	NM_000085.5:c.359-215G>A	1:g.16374185G>A	CLCNKB	intron_variant	criteria_provided,_single_submitter	Benign	201-500	Benign	Not_analysed
1	16374330	16047835	A	G	1209691	NM_000085.5:c.359-70A>G	1:g.16374330A>G	CLCNKB	intron_variant	criteria_provided,_multiple_submitters,_no_conflicts	Benign	41-200	Benign	Not_analysed
1	16374590	16048095	C	T	1286454	NM_000085.5:c.498+51C>T	1:g.16374590C>T	CLCNKB	intron_variant	criteria_provided,_single_submitter	Benign	41-200	Benign	Not_analysed
1	16375354	16048859	C	T	1259614	NM_000085.5:c.656-261C>T	1:g.16375354C>T	CLCNKB	intron_variant	criteria_provided,_single_submitter	Benign	201-500	Benign	Not_analysed
1	16375601	16049106	A	T	1180339	NM_000085.5:c.656-14A>T	1:g.16375601A>T	CLCNKB	splice_polypyrimidine_tract_variant&intron_variant	criteria_provided,_single_submitter	Benign	11-40	Benign	Not_analysed
1	16375838	16049343	C	G	1279349	NM_000085.5:c.781+98C>G	1:g.16375838C>G	CLCNKB	intron_variant	criteria_provided,_single_submitter	Benign	41-200	Benign	Not_analysed
1	16375873	16049378	C	T	1258167	NM_000085.5:c.781+133C>T	1:g.16375873C>T	CLCNKB	intron_variant	criteria_provided,_single_submitter	Benign	41-200	Benign	Not_analysed
1	16375966	16049471	G	A	1225428	NM_000085.5:c.782-147G>A	1:g.16375966G>A	CLCNKB	intron_variant	criteria_provided,_single_submitter	Benign	41-200	Benign	Not_analysed
1	16376038	16049543	G	C	1259834	NM_000085.5:c.782-75G>C	1:g.16376038G>C	CLCNKB	intron_variant	criteria_provided,_single_submitter	Benign	41-200	Benign	Not_analysed
1	16376278	16049783	G	A	1209751	NM_000085.5:c.867-32G>A	1:g.16376278G>A	CLCNKB	intron_variant	criteria_provided,_multiple_submitters,_no_conflicts	Benign	11-40	Benign	Not_analysed
1	16376447	16049952	G	A	1294544	NM_000085.5:c.968+36G>A	1:g.16376447G>A	CLCNKB	intron_variant	criteria_provided,_single_submitter	Benign	11-40	Benign	Not_analysed
1	16376458	16049963	T	C	1209752	NM_000085.5:c.968+47T>C	1:g.16376458T>C	CLCNKB	intron_variant	criteria_provided,_multiple_submitters,_no_conflicts	Benign	41-200	Benign	Not_analysed
1	16376494	16049999	C	G	1288632	NM_000085.5:c.968+83C>G	1:g.16376494C>G	CLCNKB	intron_variant	criteria_provided,_single_submitter	Benign	41-200	Benign	Not_analysed
1	16376559	16050064	A	G	1248355	NM_000085.5:c.968+148A>G	1:g.16376559A>G	CLCNKB	intron_variant	criteria_provided,_single_submitter	Benign	41-200	Benign	Not_analysed
1	16376719	16050224	A	G	1228272	NM_000085.5:c.969-292A>G	1:g.16376719A>G	CLCNKB	intron_variant	criteria_provided,_single_submitter	Benign	201-500	Benign	Not_analysed
1	16376792	16050297	C	G	1278655	NM_000085.5:c.969-219C>G	1:g.16376792C>G	CLCNKB	intron_variant	criteria_provided,_single_submitter	Benign	201-500	Benign	Not_analysed
1	16376831	16050336	C	T	1249220	NM_000085.5:c.969-180C>T	1:g.16376831C>T	CLCNKB	intron_variant	criteria_provided,_single_submitter	Benign	41-200	Benign	Not_analysed
1	16376953	16050458	C	T	1182241	NM_000085.5:c.969-58C>T	1:g.16376953C>T	CLCNKB	intron_variant	criteria_provided,_single_submitter	Benign	41-200	Benign	Not_analysed
1	16377363	16050868	G	A	1222788	NM_000085.5:c.1054-7G>A	1:g.16377363G>A	CLCNKB	splice_polypyrimidine_tract_variant&splice_region_variant&intron_variant	criteria_provided,_single_submitter	Benign	3-10	Benign	Not_analysed
1	16377598	16051103	T	G	1260289	NM_000085.5:c.1227+55T>G	1:g.16377598T>G	CLCNKB	intron_variant	criteria_provided,_single_submitter	Benign	41-200	Benign	Not_analysed
1	16377870	16051375	C	T	1258869	NM_000085.5:c.1228-103C>T	1:g.16377870C>T	CLCNKB	intron_variant	criteria_provided,_single_submitter	Benign	41-200	Benign	Not_analysed
1	16377935	16051440	A	G	1273122	NM_000085.5:c.1228-38A>G	1:g.16377935A>G	CLCNKB	intron_variant	criteria_provided,_single_submitter	Benign	11-40	Benign	Not_analysed
1	16378093	16051598	A	G	1281313	NM_000085.5:c.1297+51A>G	1:g.16378093A>G	CLCNKB	intron_variant	criteria_provided,_single_submitter	Benign	41-200	Benign	Not_analysed
1	16378100	16051605	C	A	1226271	NM_000085.5:c.1297+58C>A	1:g.16378100C>A	CLCNKB	intron_variant	criteria_provided,_single_submitter	Benign	41-200	Benign	Not_analysed
1	16378339	16051844	C	G	1242156	NM_000085.5:c.1408+24C>G	1:g.16378339C>G	CLCNKB	intron_variant	criteria_provided,_single_submitter	Benign	11-40	Benign	Not_analysed
1	16378431	16051936	C	T	1245126	NM_000085.5:c.1408+116C>T	1:g.16378431C>T	CLCNKB	intron_variant	criteria_provided,_single_submitter	Benign	41-200	Benign	Not_analysed
1	16378649	16052154	C	G	1232843	NM_000085.5:c.1409-44C>G	1:g.16378649C>G	CLCNKB	intron_variant	criteria_provided,_single_submitter	Benign	41-200	Benign	Not_analysed
1	16378931	16052436	A	G	1245314	NM_000085.5:c.1622+25A>G	1:g.16378931A>G	CLCNKB	intron_variant	criteria_provided,_single_submitter	Benign	11-40	Benign	Not_analysed
1	16378938	16052443	G	A	1252816	NM_000085.5:c.1622+32G>A	1:g.16378938G>A	CLCNKB	intron_variant	criteria_provided,_single_submitter	Benign	11-40	Benign	Not_analysed
1	16378980	16052485	G	C	1261717	NM_000085.5:c.1622+74G>C	1:g.16378980G>C	CLCNKB	intron_variant	criteria_provided,_single_submitter	Benign	41-200	Benign	Not_analysed
1	16378991	16052496	G	A	1280765	NM_000085.5:c.1622+85G>A	1:g.16378991G>A	CLCNKB	intron_variant	criteria_provided,_single_submitter	Benign	41-200	Benign	Not_analysed
1	16378998	16052503	T	C	1244514	NM_000085.5:c.1622+92T>C	1:g.16378998T>C	CLCNKB	intron_variant	criteria_provided,_single_submitter	Benign	41-200	Benign	Not_analysed
1	16379006	16052511	C	T	1280067	NM_000085.5:c.1622+100C>T	1:g.16379006C>T	CLCNKB	intron_variant	criteria_provided,_single_submitter	Benign	41-200	Benign	Not_analysed
1	16379008	16052513	C	T	1252498	NM_000085.5:c.1622+102C>T	1:g.16379008C>T	CLCNKB	intron_variant	criteria_provided,_single_submitter	Benign	41-200	Benign	Not_analysed
1	16379052	16052557	C	G	1280178	NM_000085.5:c.1622+146C>G	1:g.16379052C>G	CLCNKB	intron_variant	criteria_provided,_single_submitter	Benign	41-200	Benign	Not_analysed
1	16379173	16052678	C	T	1238288	NM_000085.5:c.1622+267C>T	1:g.16379173C>T	CLCNKB	intron_variant	criteria_provided,_single_submitter	Benign	201-500	Benign	Not_analysed
1	16382911	16056416	A	G	713040	NM_000085.5:c.1930-6A>G	1:g.16382911A>G	CLCNKB	splice_polypyrimidine_tract_variant&splice_region_variant&intron_variant	criteria_provided,_single_submitter	Benign	3-10	Benign	Not_analysed
1	16451876	16125381	G	A	1270852	NM_004431.5:c.2826-61C>T	1:g.16451876G>A	EPHA2	intron_variant	criteria_provided,_single_submitter	Benign	41-200	Benign	Not_analysed
1	16455819	16129324	A	G	1263721	NM_004431.5:c.2825+110T>C	1:g.16455819A>G	EPHA2	intron_variant	criteria_provided,_single_submitter	Benign	41-200	Benign	Not_analysed
1	16456176	16129681	G	A	1183796	NM_004431.5:c.2670-92C>T	1:g.16456176G>A	EPHA2	intron_variant	criteria_provided,_single_submitter	Benign	41-200	Benign	Not_analysed
1	16456919	16130424	C	T	873863	NM_004431.5:c.2476-5G>A	1:g.16456919C>T	EPHA2	splice_polypyrimidine_tract_variant&splice_region_variant&intron_variant	criteria_provided,_single_submitter	Benign	3-10	Benign	Not_analysed
1	16457031	16130536	G	A	1246823	NM_004431.5:c.2476-117C>T	1:g.16457031G>A	EPHA2	intron_variant	criteria_provided,_single_submitter	Benign	41-200	Benign	Not_analysed
1	16458089	16131594	T	A	1276537	NM_004431.5:c.2475+127A>T	1:g.16458089T>A	EPHA2	intron_variant	criteria_provided,_single_submitter	Benign	41-200	Benign	Not_analysed
1	16458187	16131692	A	G	1277516	NM_004431.5:c.2475+29T>C	1:g.16458187A>G	EPHA2	intron_variant	criteria_provided,_single_submitter	Benign	11-40	Benign	Not_analysed
1	16458814	16132319	C	T	1262364	NM_004431.5:c.2116-46G>A	1:g.16458814C>T	EPHA2	intron_variant	criteria_provided,_single_submitter	Benign	41-200	Benign	Not_analysed
1	16458848	16132353	C	T	1237044	NM_004431.5:c.2115+25G>A	1:g.16458848C>T	EPHA2	intron_variant	criteria_provided,_single_submitter	Benign	11-40	Benign	Not_analysed
1	16459507	16133012	T	A	1286377	NM_004431.5:c.2053+168A>T	1:g.16459507T>A	EPHA2	intron_variant	criteria_provided,_single_submitter	Benign	41-200	Benign	Not_analysed
1	16460696	16134201	G	A	1221319	NM_004431.5:c.1682+267C>T	1:g.16460696G>A	EPHA2	intron_variant	criteria_provided,_single_submitter	Benign	201-500	Benign	Not_analysed
1	16461220	16134725	G	T	1262576	NM_004431.5:c.1583-158C>A	1:g.16461220G>T	EPHA2	intron_variant	criteria_provided,_single_submitter	Benign	41-200	Benign	Not_analysed
1	16461530	16135035	C	T	647226	NM_004431.5:c.1582+1G>A	1:g.16461530C>T	EPHA2	splice_donor_variant	criteria_provided,_single_submitter	Likely_pathogenic	1-2	Pathogenic	Not_analysed
1	16461688	16135193	T	C	1166109	NM_004431.5:c.1429-4A>G	1:g.16461688T>C	EPHA2	splice_polypyrimidine_tract_variant&splice_region_variant&intron_variant	criteria_provided,_single_submitter	Benign	3-10	Benign	Not_analysed
1	16461833	16135338	C	T	1250222	NM_004431.5:c.1429-149G>A	1:g.16461833C>T	EPHA2	intron_variant	criteria_provided,_single_submitter	Benign	41-200	Benign	Not_analysed
1	16462000	16135505	G	A	1235224	NM_004431.5:c.1428+150C>T	1:g.16462000G>A	EPHA2	intron_variant	criteria_provided,_single_submitter	Benign	41-200	Benign	Not_analysed
1	16464936	16138441	C	T	259396	NM_004431.5:c.824-11G>A	1:g.16464936C>T	EPHA2	splice_polypyrimidine_tract_variant&intron_variant	criteria_provided,_multiple_submitters,_no_conflicts	Benign	11-40	Benign	Not_analysed
1	16475547	16149052	G	A	293448	NM_004431.5:c.154-5C>T	1:g.16475547G>A	EPHA2	splice_polypyrimidine_tract_variant&splice_region_variant&intron_variant	criteria_provided,_single_submitter	Benign	3-10	Benign	Not_analysed
1	17313539	16987044	A	G	1523588	NM_022089.4:c.3083+2T>C	1:g.17313539A>G	ATP13A2	splice_donor_variant	criteria_provided,_single_submitter	Likely_pathogenic	1-2	Pathogenic	Not_analysed
1	17314745	16988250	C	T	559003	NM_022089.4:c.2763-16G>A	1:g.17314745C>T	ATP13A2	splice_polypyrimidine_tract_variant&intron_variant	criteria_provided,_multiple_submitters,_no_conflicts	Benign/Likely_benign	11-40	Benign	Not_analysed
1	17315242	16988747	T	C	1183216	NM_022089.4:c.2610-273A>G	1:g.17315242T>C	ATP13A2	intron_variant	criteria_provided,_single_submitter	Benign	201-500	Benign	Not_analysed
1	17316373	16989878	C	T	293778	NM_022089.4:c.2529+9G>A	1:g.17316373C>T	ATP13A2	intron_variant	criteria_provided,_multiple_submitters,_no_conflicts	Benign/Likely_benign	3-10	Benign	Not_analysed
1	17316381	16989886	C	T	1029840	NM_022089.4:c.2529+1G>A	1:g.17316381C>T	ATP13A2	splice_donor_variant	criteria_provided,_multiple_submitters,_no_conflicts	Likely_pathogenic	1-2	Pathogenic	Not_analysed
1	17318899	16992404	T	C	1510691	NM_022089.4:c.1846-2A>G	1:g.17318899T>C	ATP13A2	splice_acceptor_variant	criteria_provided,_single_submitter	Likely_pathogenic	1-2	Pathogenic	Not_analysed
1	17318980	16992485	C	T	854703	NM_022089.4:c.1845+1G>A	1:g.17318980C>T	ATP13A2	splice_donor_variant	criteria_provided,_single_submitter	Likely_pathogenic	1-2	Pathogenic	Not_analysed
1	17319287	16992792	C	T	1238030	NM_022089.4:c.1750-211G>A	1:g.17319287C>T	ATP13A2	intron_variant	criteria_provided,_single_submitter	Benign	201-500	Benign	Not_analysed
1	17322876	16996381	C	T	1219	NM_022089.4:c.1306+5G>A	1:g.17322876C>T	ATP13A2	splice_donor_5th_base_variant&intron_variant	criteria_provided,_single_submitter	Pathogenic	3-10	Pathogenic	Not_analysed
1	17323198	16996703	A	T	1270970	NM_022089.4:c.1196-207T>A	1:g.17323198A>T	ATP13A2	intron_variant	criteria_provided,_single_submitter	Benign	201-500	Benign	Not_analysed
1	17323433	16996938	C	T	1238090	NM_022089.4:c.1195+82G>A	1:g.17323433C>T	ATP13A2	intron_variant	criteria_provided,_single_submitter	Benign	41-200	Benign	Not_analysed
1	17323506	16997011	G	A	293797	NM_022089.4:c.1195+9C>T	1:g.17323506G>A	ATP13A2	intron_variant	criteria_provided,_multiple_submitters,_no_conflicts	Benign/Likely_benign	3-10	Benign	Not_analysed
1	17323919	16997424	T	G	1296594	NM_022089.4:c.1040-249A>C	1:g.17323919T>G	ATP13A2	intron_variant	criteria_provided,_single_submitter	Benign	201-500	Benign	Not_analysed
1	17323978	16997483	T	C	1229669	NM_022089.4:c.1040-308A>G	1:g.17323978T>C	ATP13A2	intron_variant	criteria_provided,_single_submitter	Benign	201-500	Benign	Not_analysed
1	17328301	17001806	T	C	703790	NM_022089.4:c.705+228A>G	1:g.17328301T>C	ATP13A2	intron_variant	criteria_provided,_multiple_submitters,_no_conflicts	Benign	201-500	Benign	Not_analysed
1	17328869	17002374	C	A	873473	NM_022089.4:c.558-1G>T	1:g.17328869C>A	ATP13A2	splice_acceptor_variant	criteria_provided,_single_submitter	Likely_pathogenic	1-2	Pathogenic	Not_analysed
1	17332056	17005561	G	A	705980	NM_022089.4:c.106-5C>T	1:g.17332056G>A	ATP13A2	splice_polypyrimidine_tract_variant&splice_region_variant&intron_variant	criteria_provided,_multiple_submitters,_no_conflicts	Benign/Likely_benign	3-10	Benign	Not_analysed
1	17332065	17005570	G	A	293804	NM_022089.4:c.106-14C>T	1:g.17332065G>A	ATP13A2	splice_polypyrimidine_tract_variant&intron_variant	criteria_provided,_multiple_submitters,_no_conflicts	Benign	11-40	Benign	Not_analysed
1	17348847	17022352	G	C	1292471	NM_003000.3:c.765+256C>G	1:g.17348847G>C	SDHB	intron_variant	criteria_provided,_single_submitter	Benign	201-500	Benign	Not_analysed
1	17349102	17022607	C	T	1072115	NM_003000.3:c.765+1G>A	1:g.17349102C>T	SDHB	splice_donor_variant	criteria_provided,_single_submitter	Pathogenic	1-2	Pathogenic	Not_analysed
1	17350467	17023972	C	T	438425	NM_003000.3:c.642+1G>A	1:g.17350467C>T	SDHB	splice_donor_variant	criteria_provided,_multiple_submitters,_no_conflicts	Pathogenic	1-2	Pathogenic	Not_analysed
1	17350570	17024075	C	A	825712	NM_003000.3:c.541-1G>T	1:g.17350570C>A	SDHB	splice_acceptor_variant	criteria_provided,_single_submitter	Pathogenic	1-2	Pathogenic	Not_analysed
1	17350578	17024083	G	A	681580	NM_003000.3:c.541-9C>T	1:g.17350578G>A	SDHB	splice_polypyrimidine_tract_variant&intron_variant	criteria_provided,_multiple_submitters,_no_conflicts	Likely_benign	3-10	Benign	Not_analysed
1	17350579	17024084	G	A	668389	NM_003000.3:c.541-10C>T	1:g.17350579G>A	SDHB	splice_polypyrimidine_tract_variant&intron_variant	criteria_provided,_multiple_submitters,_no_conflicts	Likely_benign	3-10	Benign	Not_analysed
1	17350612	17024117	G	C	1259286	NM_003000.3:c.541-43C>G	1:g.17350612G>C	SDHB	intron_variant	criteria_provided,_single_submitter	Benign	41-200	Benign	Not_analysed
1	17354362	17027867	T	C	1066038	NM_003000.3:c.424-2A>G	1:g.17354362T>C	SDHB	splice_acceptor_variant	criteria_provided,_single_submitter	Likely_pathogenic	1-2	Pathogenic	Not_analysed
1	17355012	17028517	G	T	1238616	NM_003000.3:c.423+83C>A	1:g.17355012G>T	SDHB	intron_variant	criteria_provided,_single_submitter	Benign	41-200	Benign	Not_analysed
1	17355233	17028738	T	C	420072	NM_003000.3:c.287-2A>G	1:g.17355233T>C	SDHB	splice_acceptor_variant	criteria_provided,_multiple_submitters,_no_conflicts	Pathogenic	1-2	Pathogenic	Not_analysed
1	17355235	17028740	A	G	417298	NM_003000.3:c.287-4T>C	1:g.17355235A>G	SDHB	splice_polypyrimidine_tract_variant&splice_region_variant&intron_variant	criteria_provided,_multiple_submitters,_no_conflicts	Benign/Likely_benign	3-10	Benign	Not_analysed
1	17355387	17028892	T	C	1239935	NM_003000.3:c.287-156A>G	1:g.17355387T>C	SDHB	intron_variant	criteria_provided,_single_submitter	Benign	41-200	Benign	Not_analysed
1	17359386	17032891	T	C	1234802	NM_003000.3:c.286+169A>G	1:g.17359386T>C	SDHB	intron_variant	criteria_provided,_single_submitter	Benign	41-200	Benign	Not_analysed
1	17359554	17033059	C	T	183757	NM_003000.3:c.286+1G>A	1:g.17359554C>T	SDHB	splice_donor_variant	criteria_provided,_multiple_submitters,_no_conflicts	Pathogenic	1-2	Pathogenic	Not_analysed
1	17359676	17033181	C	A	258889	NM_003000.3:c.201-36G>T	1:g.17359676C>A	SDHB	intron_variant	criteria_provided,_multiple_submitters,_no_conflicts	Benign	11-40	Benign	Not_analysed
1	17370970	17044475	C	T	1291953	NM_003000.3:c.200+286G>A	1:g.17370970C>T	SDHB	intron_variant	criteria_provided,_single_submitter	Benign	201-500	Benign	Not_analysed
1	17371152	17044657	T	C	1252797	NM_003000.3:c.200+104A>G	1:g.17371152T>C	SDHB	intron_variant	criteria_provided,_single_submitter	Benign	41-200	Benign	Not_analysed
1	17371255	17044760	C	T	1285202	NM_003000.3:c.200+1G>A	1:g.17371255C>T	SDHB	splice_donor_variant	criteria_provided,_single_submitter	Pathogenic	1-2	Pathogenic	Not_analysed
1	17371255	17044760	C	G	1065988	NM_003000.3:c.200+1G>C	1:g.17371255C>G	SDHB	splice_donor_variant	criteria_provided,_single_submitter	Likely_pathogenic	1-2	Pathogenic	Not_analysed
1	17371384	17044889	C	A	573947	NM_003000.3:c.73-1G>T	1:g.17371384C>A	SDHB	splice_acceptor_variant	criteria_provided,_multiple_submitters,_no_conflicts	Likely_pathogenic	1-2	Pathogenic	Not_analysed
1	17371404	17044909	C	A	801453	NM_003000.3:c.73-21G>T	1:g.17371404C>A	SDHB	intron_variant	criteria_provided,_single_submitter	Benign	11-40	Benign	Not_analysed
1	17371586	17045091	T	C	1248061	NM_003000.3:c.73-203A>G	1:g.17371586T>C	SDHB	intron_variant	criteria_provided,_single_submitter	Benign	201-500	Benign	Not_analysed
1	17597372	17270877	A	G	599197	NM_016233.2:c.832-2A>G	1:g.17597372A>G	PADI3	splice_acceptor_variant	criteria_provided,_single_submitter	Pathogenic	1-2	Pathogenic	Not_analysed
1	17949487	17622992	G	T	782906	NM_018125.4:c.1021-4G>T	1:g.17949487G>T	ARHGEF10L	splice_polypyrimidine_tract_variant&splice_region_variant&intron_variant	criteria_provided,_single_submitter	Benign	3-10	Benign	Not_analysed
1	17949680	17623185	C	T	709328	NM_018125.4:c.1200+10C>T	1:g.17949680C>T	ARHGEF10L	intron_variant	criteria_provided,_single_submitter	Benign	3-10	Benign	Not_analysed
1	18960796	18634302	G	A	689507	NM_001135254.2:c.86-1G>A	1:g.18960796G>A	PAX7	splice_acceptor_variant	criteria_provided,_single_submitter	Pathogenic	1-2	Pathogenic	Not_analysed
1	19199473	18872979	T	A	1188868	NM_003748.4:c.1580-22A>T	1:g.19199473T>A	ALDH4A1	intron_variant	criteria_provided,_single_submitter	Benign	11-40	Benign	Not_analysed
1	19200908	18874414	G	C	1188869	NM_003748.4:c.1579+49C>G	1:g.19200908G>C	ALDH4A1	intron_variant	criteria_provided,_single_submitter	Benign	41-200	Benign	Not_analysed
1	19201184	18874690	G	A	1188870	NM_003748.4:c.1461-109C>T	1:g.19201184G>A	ALDH4A1	intron_variant	criteria_provided,_single_submitter	Benign	41-200	Benign	Not_analysed
1	19202770	18876276	T	C	1188872	NM_003748.4:c.1338+39A>G	1:g.19202770T>C	ALDH4A1	intron_variant	criteria_provided,_single_submitter	Benign	11-40	Benign	Not_analysed
1	19204154	18877660	G	A	1188873	NM_003748.4:c.941-48C>T	1:g.19204154G>A	ALDH4A1	intron_variant	criteria_provided,_single_submitter	Benign	41-200	Benign	Not_analysed
1	19204173	18877679	A	G	1188910	NM_003748.4:c.941-67T>C	1:g.19204173A>G	ALDH4A1	intron_variant	criteria_provided,_single_submitter	Benign	41-200	Benign	Not_analysed
1	19212123	18885629	C	G	571282	NM_003748.4:c.298-1G>C	1:g.19212123C>G	ALDH4A1	splice_acceptor_variant	criteria_provided,_single_submitter	Likely_pathogenic	1-2	Pathogenic	Not_analysed
1	19213022	18886528	G	A	1170106	NM_003748.4:c.250-17C>T	1:g.19213022G>A	ALDH4A1	splice_polypyrimidine_tract_variant&intron_variant	criteria_provided,_single_submitter	Benign	11-40	Benign	Not_analysed
1	19215834	18889340	T	C	1188912	NM_003748.4:c.249+22A>G	1:g.19215834T>C	ALDH4A1	intron_variant	criteria_provided,_single_submitter	Benign	11-40	Benign	Not_analysed
1	19404569	19078075	G	C	777888	NM_020765.3:c.15234-9C>G	1:g.19404569G>C	UBR4	splice_polypyrimidine_tract_variant&intron_variant	criteria_provided,_single_submitter	Benign	3-10	Benign	Not_analysed
1	19474480	19147986	C	A	735066	NM_020765.3:c.7629+7G>T	1:g.19474480C>A	UBR4	splice_region_variant&intron_variant	criteria_provided,_single_submitter	Benign	3-10	Benign	Not_analysed
1	19489112	19162618	G	A	728383	NM_020765.3:c.4765-7C>T	1:g.19489112G>A	UBR4	splice_polypyrimidine_tract_variant&splice_region_variant&intron_variant	criteria_provided,_single_submitter	Benign	3-10	Benign	Not_analysed
1	19513802	19187308	G	C	728385	NM_020765.3:c.1495-7C>G	1:g.19513802G>C	UBR4	splice_polypyrimidine_tract_variant&splice_region_variant&intron_variant	criteria_provided,_single_submitter	Benign	3-10	Benign	Not_analysed
1	19549330	19222836	T	C	985310	NM_015047.3:c.2377-2A>G	1:g.19549330T>C	EMC1	splice_acceptor_variant	criteria_provided,_single_submitter	Pathogenic	1-2	Pathogenic	Not_analysed
1	19549343	19222849	G	C	1166901	NM_015047.3:c.2377-15C>G	1:g.19549343G>C	EMC1	splice_polypyrimidine_tract_variant&intron_variant	criteria_provided,_multiple_submitters,_no_conflicts	Benign	11-40	Benign	Not_analysed
1	19549864	19223370	T	C	1255381	NM_015047.3:c.2376+26A>G	1:g.19549864T>C	EMC1	intron_variant	criteria_provided,_single_submitter	Benign	11-40	Benign	Not_analysed
1	19557918	19231424	T	C	1468521	NM_015047.3:c.1783-2A>G	1:g.19557918T>C	EMC1	splice_acceptor_variant	criteria_provided,_single_submitter	Likely_pathogenic	1-2	Pathogenic	Not_analysed
1	19559117	19232623	C	A	1524089	NM_015047.3:c.1782+1G>T	1:g.19559117C>A	EMC1	splice_donor_variant	criteria_provided,_single_submitter	Likely_pathogenic	1-2	Pathogenic	Not_analysed
1	19561618	19235124	T	C	1168585	NM_015047.3:c.1432+6A>G	1:g.19561618T>C	EMC1	splice_donor_region_variant&intron_variant	criteria_provided,_single_submitter	Benign	3-10	Benign	Not_analysed
1	19561623	19235129	C	T	1491007	NM_015047.3:c.1432+1G>A	1:g.19561623C>T	EMC1	splice_donor_variant	criteria_provided,_single_submitter	Likely_pathogenic	1-2	Pathogenic	Not_analysed
1	19564650	19238156	C	G	1166963	NM_015047.3:c.1090-17G>C	1:g.19564650C>G	EMC1	splice_polypyrimidine_tract_variant&intron_variant	criteria_provided,_multiple_submitters,_no_conflicts	Benign	11-40	Benign	Not_analysed
1	19565724	19239230	C	T	1513263	NM_015047.3:c.1026+1G>A	1:g.19565724C>T	EMC1	splice_donor_variant	criteria_provided,_single_submitter	Likely_pathogenic	1-2	Pathogenic	Not_analysed
1	19566296	19239802	T	C	1170216	NM_015047.3:c.954+16A>G	1:g.19566296T>C	EMC1	intron_variant	criteria_provided,_multiple_submitters,_no_conflicts	Benign	11-40	Benign	Not_analysed
1	19566311	19239817	C	T	1500451	NM_015047.3:c.954+1G>A	1:g.19566311C>T	EMC1	splice_donor_variant	criteria_provided,_single_submitter	Likely_pathogenic	1-2	Pathogenic	Not_analysed
1	19566480	19239986	C	T	1492499	NM_015047.3:c.787-1G>A	1:g.19566480C>T	EMC1	splice_acceptor_variant	criteria_provided,_single_submitter	Likely_pathogenic	1-2	Pathogenic	Not_analysed
1	19568969	19242475	T	G	1487787	NM_015047.3:c.381-2A>C	1:g.19568969T>G	EMC1	splice_acceptor_variant	criteria_provided,_single_submitter	Likely_pathogenic	1-2	Pathogenic	Not_analysed
1	19568972	19242478	A	G	1166518	NM_015047.3:c.381-5T>C	1:g.19568972A>G	EMC1	splice_polypyrimidine_tract_variant&splice_region_variant&intron_variant	criteria_provided,_multiple_submitters,_no_conflicts	Benign	3-10	Benign	Not_analysed
1	19571530	19245036	A	G	795153	NM_015047.3:c.96-6T>C	1:g.19571530A>G	EMC1	splice_polypyrimidine_tract_variant&splice_region_variant&intron_variant	criteria_provided,_single_submitter	Benign	3-10	Benign	Not_analysed
1	20412723	20086230	G	A	1170079	NM_000929.3:c.185+3G>A	1:g.20412723G>A	PLA2G5	splice_donor_region_variant&intron_variant	criteria_provided,_single_submitter	Benign	3-10	Benign	Not_analysed
1	20964066	20637573	G	A	1244741	NM_032409.3:c.388-269G>A	1:g.20964066G>A	PINK1	intron_variant	criteria_provided,_single_submitter	Benign	201-500	Benign	Not_analysed
1	21011519	20685026	T	C	789147	NM_001122819.3:c.2020-6A>G	1:g.21011519T>C	KIF17	splice_polypyrimidine_tract_variant&splice_region_variant&intron_variant	criteria_provided,_single_submitter	Benign	3-10	Benign	Not_analysed
1	21799413	21472920	C	T	789913	NM_032264.6:c.734+5C>T	1:g.21799413C>T	NBPF3	splice_donor_5th_base_variant&intron_variant	criteria_provided,_single_submitter	Benign	3-10	Benign	Not_analysed
1	21886819	21560326	C	T	1226669	NM_000478.6:c.62-300C>T	1:g.21886819C>T	ALPL	intron_variant	criteria_provided,_single_submitter	Benign	201-500	Benign	Not_analysed
1	21887290	21560797	C	A	1242310	NM_000478.6:c.181+52C>A	1:g.21887290C>A	ALPL	intron_variant	criteria_provided,_single_submitter	Benign	41-200	Benign	Not_analysed
1	21887588	21561095	A	G	1076697	NM_000478.6:c.182-2A>G	1:g.21887588A>G	ALPL	splice_acceptor_variant	criteria_provided,_single_submitter	Pathogenic	1-2	Pathogenic	Not_analysed
1	21889340	21562847	A	G	1224555	NM_000478.6:c.298-263A>G	1:g.21889340A>G	ALPL	intron_variant	criteria_provided,_single_submitter	Benign	201-500	Benign	Not_analysed
1	21889506	21563013	C	T	1177624	NM_000478.6:c.298-97C>T	1:g.21889506C>T	ALPL	intron_variant	criteria_provided,_multiple_submitters,_no_conflicts	Benign	41-200	Benign	Not_analysed
1	21889899	21563406	A	G	1223961	NM_000478.6:c.472+122A>G	1:g.21889899A>G	ALPL	intron_variant	criteria_provided,_single_submitter	Benign	41-200	Benign	Not_analysed
1	21890386	21563893	G	A	1188974	NM_000478.6:c.473-148G>A	1:g.21890386G>A	ALPL	intron_variant	criteria_provided,_multiple_submitters,_no_conflicts	Benign	41-200	Benign	Not_analysed
1	21890464	21563971	A	G	1177630	NM_000478.6:c.473-70A>G	1:g.21890464A>G	ALPL	intron_variant	criteria_provided,_multiple_submitters,_no_conflicts	Benign	41-200	Benign	Not_analysed
1	21894596	21568103	G	A	1473817	NM_000478.6:c.649-1G>A	1:g.21894596G>A	ALPL	splice_acceptor_variant	criteria_provided,_single_submitter	Likely_pathogenic	1-2	Pathogenic	Not_analysed
1	21896868	21570375	G	A	553756	NM_000478.6:c.862+1G>A	1:g.21896868G>A	ALPL	splice_donor_variant	criteria_provided,_single_submitter	Likely_pathogenic	1-2	Pathogenic	Not_analysed
1	21896918	21570425	G	A	1177589	NM_000478.6:c.862+51G>A	1:g.21896918G>A	ALPL	intron_variant	criteria_provided,_multiple_submitters,_no_conflicts	Benign	41-200	Benign	Not_analysed
1	21896925	21570432	C	T	1177590	NM_000478.6:c.862+58C>T	1:g.21896925C>T	ALPL	intron_variant	criteria_provided,_multiple_submitters,_no_conflicts	Benign	41-200	Benign	Not_analysed
1	21897137	21570644	G	C	1268797	NM_000478.6:c.862+270G>C	1:g.21897137G>C	ALPL	intron_variant	criteria_provided,_single_submitter	Benign	201-500	Benign	Not_analysed
1	21899927	21573434	C	G	1238528	NM_000478.6:c.863-231C>G	1:g.21899927C>G	ALPL	intron_variant	criteria_provided,_single_submitter	Benign	201-500	Benign	Not_analysed
1	21900293	21573800	G	T	853798	NM_000478.6:c.997+1G>T	1:g.21900293G>T	ALPL	splice_donor_variant	criteria_provided,_multiple_submitters,_no_conflicts	Pathogenic/Likely_pathogenic	1-2	Pathogenic	Not_analysed
1	21900294	21573801	T	A	930227	NM_000478.6:c.997+2T>A	1:g.21900294T>A	ALPL	splice_donor_variant	criteria_provided,_multiple_submitters,_no_conflicts	Pathogenic/Likely_pathogenic	1-2	Pathogenic	Not_analysed
1	21900295	21573802	A	C	1472412	NM_000478.6:c.997+3A>C	1:g.21900295A>C	ALPL	splice_donor_region_variant&intron_variant	criteria_provided,_single_submitter	Likely_pathogenic	3-10	Pathogenic	Not_analysed
1	21902950	21576457	C	A	1177605	NM_000478.6:c.1190-65C>A	1:g.21902950C>A	ALPL	intron_variant	criteria_provided,_multiple_submitters,_no_conflicts	Benign	41-200	Benign	Not_analysed
1	21903013	21576520	A	T	976090	NM_000478.6:c.1190-2A>T	1:g.21903013A>T	ALPL	splice_acceptor_variant	criteria_provided,_single_submitter	Pathogenic	1-2	Pathogenic	Not_analysed
1	21903784	21577291	A	G	1222277	NM_000478.6:c.1310-92A>G	1:g.21903784A>G	ALPL	intron_variant	criteria_provided,_single_submitter	Benign	41-200	Benign	Not_analysed
1	21903791	21577298	C	G	1265649	NM_000478.6:c.1310-85C>G	1:g.21903791C>G	ALPL	intron_variant	criteria_provided,_single_submitter	Benign	41-200	Benign	Not_analysed
1	22030121	21703628	A	G	769236	NM_032236.8:c.2516-10T>C	1:g.22030121A>G	USP48	splice_polypyrimidine_tract_variant&intron_variant	criteria_provided,_single_submitter	Benign	3-10	Benign	Not_analysed
1	22157137	21830644	C	T	1271276	NM_005529.7:c.11671+338G>A	1:g.22157137C>T	HSPG2	intron_variant	criteria_provided,_single_submitter	Benign	201-500	Benign	Not_analysed
1	22157465	21830972	G	A	875625	NM_005529.7:c.11671+10C>T	1:g.22157465G>A	HSPG2	intron_variant	criteria_provided,_multiple_submitters,_no_conflicts	Benign/Likely_benign	3-10	Benign	Not_analysed
1	22158120	21831627	G	T	1261831	NM_005529.7:c.11352+25C>A	1:g.22158120G>T	HSPG2	intron_variant	criteria_provided,_multiple_submitters,_no_conflicts	Benign	11-40	Benign	Not_analysed
1	22158363	21831870	G	A	1237413	NM_005529.7:c.11208-74C>T	1:g.22158363G>A	HSPG2	intron_variant	criteria_provided,_single_submitter	Benign	41-200	Benign	Not_analysed
1	22158747	21832254	C	A	1246452	NM_005529.7:c.11207+241G>T	1:g.22158747C>A	HSPG2	intron_variant	criteria_provided,_single_submitter	Benign	201-500	Benign	Not_analysed
1	22159709	21833216	G	A	1271843	NM_005529.7:c.11095+52C>T	1:g.22159709G>A	HSPG2	intron_variant	criteria_provided,_single_submitter	Benign	41-200	Benign	Not_analysed
1	22160140	21833647	T	C	1234812	NM_005529.7:c.10831-33A>G	1:g.22160140T>C	HSPG2	intron_variant	criteria_provided,_single_submitter	Benign	11-40	Benign	Not_analysed
1	22160148	21833655	C	T	1223305	NM_005529.7:c.10831-41G>A	1:g.22160148C>T	HSPG2	intron_variant	criteria_provided,_single_submitter	Benign	41-200	Benign	Not_analysed
1	22160426	21833933	G	A	811039	NM_005529.7:c.10721-8C>T	1:g.22160426G>A	HSPG2	splice_polypyrimidine_tract_variant&splice_region_variant&intron_variant	criteria_provided,_multiple_submitters,_no_conflicts	Likely_benign	3-10	Benign	Not_analysed
1	22162253	21835760	C	G	1296079	NM_005529.7:c.10356-123G>C	1:g.22162253C>G	HSPG2	intron_variant	criteria_provided,_single_submitter	Benign	41-200	Benign	Not_analysed
1	22163062	21836569	C	T	1291497	NM_005529.7:c.10355+233G>A	1:g.22163062C>T	HSPG2	intron_variant	criteria_provided,_single_submitter	Benign	201-500	Benign	Not_analysed
1	22163153	21836660	A	C	1245162	NM_005529.7:c.10355+142T>G	1:g.22163153A>C	HSPG2	intron_variant	criteria_provided,_single_submitter	Benign	41-200	Benign	Not_analysed
1	22163210	21836717	C	A	810881	NM_005529.7:c.10355+85G>T	1:g.22163210C>A	HSPG2	intron_variant	criteria_provided,_multiple_submitters,_no_conflicts	Benign	41-200	Benign	Not_analysed
1	22163507	21837014	G	A	585970	NM_005529.7:c.10151-8C>T	1:g.22163507G>A	HSPG2	splice_polypyrimidine_tract_variant&splice_region_variant&intron_variant	criteria_provided,_multiple_submitters,_no_conflicts	Benign	3-10	Benign	Not_analysed
1	22166108	21839615	C	T	618170	NM_005529.7:c.9710-65G>A	1:g.22166108C>T	HSPG2	intron_variant	criteria_provided,_multiple_submitters,_no_conflicts	Benign	41-200	Benign	Not_analysed
1	22166196	21839703	C	T	1266053	NM_005529.7:c.9709+119G>A	1:g.22166196C>T	HSPG2	intron_variant	criteria_provided,_single_submitter	Benign	41-200	Benign	Not_analysed
1	22166513	21840020	G	A	447568	NM_005529.7:c.9514-3C>T	1:g.22166513G>A	HSPG2	splice_polypyrimidine_tract_variant&splice_region_variant&intron_variant	criteria_provided,_multiple_submitters,_no_conflicts	Benign/Likely_benign	3-10	Benign	Not_analysed
1	22166593	21840100	A	G	1291496	NM_005529.7:c.9514-83T>C	1:g.22166593A>G	HSPG2	intron_variant	criteria_provided,_single_submitter	Benign	41-200	Benign	Not_analysed
1	22166642	21840149	T	C	1271720	NM_005529.7:c.9514-132A>G	1:g.22166642T>C	HSPG2	intron_variant	criteria_provided,_single_submitter	Benign	41-200	Benign	Not_analysed
1	22168276	21841783	G	T	1271902	NM_005529.7:c.9194-110C>A	1:g.22168276G>T	HSPG2	intron_variant	criteria_provided,_single_submitter	Benign	41-200	Benign	Not_analysed
1	22168310	21841817	A	G	1226588	NM_005529.7:c.9194-144T>C	1:g.22168310A>G	HSPG2	intron_variant	criteria_provided,_single_submitter	Benign	41-200	Benign	Not_analysed
1	22168968	21842475	G	A	1267797	NM_005529.7:c.8911-95C>T	1:g.22168968G>A	HSPG2	intron_variant	criteria_provided,_single_submitter	Benign	41-200	Benign	Not_analysed
1	22168982	21842489	T	C	1296076	NM_005529.7:c.8911-109A>G	1:g.22168982T>C	HSPG2	intron_variant	criteria_provided,_single_submitter	Benign	41-200	Benign	Not_analysed
1	22169134	21842641	G	A	1222867	NM_005529.7:c.8910+129C>T	1:g.22169134G>A	HSPG2	intron_variant	criteria_provided,_single_submitter	Benign	41-200	Benign	Not_analysed
1	22169186	21842693	A	G	1228779	NM_005529.7:c.8910+77T>C	1:g.22169186A>G	HSPG2	intron_variant	criteria_provided,_single_submitter	Benign	41-200	Benign	Not_analysed
1	22169222	21842729	C	T	1222977	NM_005529.7:c.8910+41G>A	1:g.22169222C>T	HSPG2	intron_variant	criteria_provided,_single_submitter	Benign	41-200	Benign	Not_analysed
1	22169453	21842960	G	A	1179453	NM_005529.7:c.8759-39C>T	1:g.22169453G>A	HSPG2	intron_variant	criteria_provided,_single_submitter	Benign	11-40	Benign	Not_analysed
1	22169683	21843190	G	A	1296089	NM_005529.7:c.8758+107C>T	1:g.22169683G>A	HSPG2	intron_variant	criteria_provided,_single_submitter	Benign	41-200	Benign	Not_analysed
1	22170418	21843925	T	C	1296077	NM_005529.7:c.8616+223A>G	1:g.22170418T>C	HSPG2	intron_variant	criteria_provided,_single_submitter	Benign	201-500	Benign	Not_analysed
1	22170632	21844139	C	T	735869	NM_005529.7:c.8616+9G>A	1:g.22170632C>T	HSPG2	intron_variant	criteria_provided,_multiple_submitters,_no_conflicts	Likely_benign	3-10	Benign	Not_analysed
1	22170828	21844335	C	G	1227888	NM_005529.7:c.8465-36G>C	1:g.22170828C>G	HSPG2	intron_variant	criteria_provided,_single_submitter	Benign	11-40	Benign	Not_analysed
1	22170879	21844386	G	A	1293477	NM_005529.7:c.8465-87C>T	1:g.22170879G>A	HSPG2	intron_variant	criteria_provided,_single_submitter	Benign	41-200	Benign	Not_analysed
1	22172396	21845903	C	T	1290763	NM_005529.7:c.8464+205G>A	1:g.22172396C>T	HSPG2	intron_variant	criteria_provided,_single_submitter	Benign	201-500	Benign	Not_analysed
1	22172458	21845965	T	C	1245045	NM_005529.7:c.8464+143A>G	1:g.22172458T>C	HSPG2	intron_variant	criteria_provided,_single_submitter	Benign	41-200	Benign	Not_analysed
1	22172940	21846447	C	T	800538	NM_005529.7:c.8316+1G>A	1:g.22172940C>T	HSPG2	splice_donor_variant	criteria_provided,_multiple_submitters,_no_conflicts	Pathogenic/Likely_pathogenic	1-2	Pathogenic	Not_analysed
1	22173144	21846651	C	T	1182109	NM_005529.7:c.8165-52G>A	1:g.22173144C>T	HSPG2	intron_variant	criteria_provided,_single_submitter	Benign	41-200	Benign	Not_analysed
1	22173185	21846692	C	T	810886	NM_005529.7:c.8165-93G>A	1:g.22173185C>T	HSPG2	intron_variant	criteria_provided,_single_submitter	Benign	41-200	Benign	Not_analysed
1	22173554	21847061	G	A	1283216	NM_005529.7:c.8164+293C>T	1:g.22173554G>A	HSPG2	intron_variant	criteria_provided,_single_submitter	Benign	201-500	Benign	Not_analysed
1	22173677	21847184	T	C	1296073	NM_005529.7:c.8164+170A>G	1:g.22173677T>C	HSPG2	intron_variant	criteria_provided,_single_submitter	Benign	41-200	Benign	Not_analysed
1	22173736	21847243	C	T	1250728	NM_005529.7:c.8164+111G>A	1:g.22173736C>T	HSPG2	intron_variant	criteria_provided,_single_submitter	Benign	41-200	Benign	Not_analysed
1	22173762	21847269	G	A	1221011	NM_005529.7:c.8164+85C>T	1:g.22173762G>A	HSPG2	intron_variant	criteria_provided,_single_submitter	Benign	41-200	Benign	Not_analysed
1	22174380	21847887	T	C	1225498	NM_005529.7:c.7874-47A>G	1:g.22174380T>C	HSPG2	intron_variant	criteria_provided,_single_submitter	Benign	41-200	Benign	Not_analysed
1	22174911	21848418	G	A	1245954	NM_005529.7:c.7737+225C>T	1:g.22174911G>A	HSPG2	intron_variant	criteria_provided,_single_submitter	Benign	201-500	Benign	Not_analysed
1	22175031	21848538	G	T	1247863	NM_005529.7:c.7737+105C>A	1:g.22175031G>T	HSPG2	intron_variant	criteria_provided,_single_submitter	Benign	41-200	Benign	Not_analysed
1	22175096	21848603	T	C	1236320	NM_005529.7:c.7737+40A>G	1:g.22175096T>C	HSPG2	intron_variant	criteria_provided,_single_submitter	Benign	11-40	Benign	Not_analysed
1	22175774	21849281	T	C	1267547	NM_005529.7:c.7447-250A>G	1:g.22175774T>C	HSPG2	intron_variant	criteria_provided,_single_submitter	Benign	201-500	Benign	Not_analysed
1	22176259	21849766	G	A	1281326	NM_005529.7:c.7446+275C>T	1:g.22176259G>A	HSPG2	intron_variant	criteria_provided,_single_submitter	Benign	201-500	Benign	Not_analysed
1	22176333	21849840	C	A	1293478	NM_005529.7:c.7446+201G>T	1:g.22176333C>A	HSPG2	intron_variant	criteria_provided,_single_submitter	Benign	201-500	Benign	Not_analysed
1	22176438	21849945	C	T	618171	NM_005529.7:c.7446+96G>A	1:g.22176438C>T	HSPG2	intron_variant	criteria_provided,_multiple_submitters,_no_conflicts	Benign	41-200	Benign	Not_analysed
1	22176500	21850007	G	T	1261953	NM_005529.7:c.7446+34C>A	1:g.22176500G>T	HSPG2	intron_variant	criteria_provided,_multiple_submitters,_no_conflicts	Benign	11-40	Benign	Not_analysed
1	22176831	21850338	C	T	1267249	NM_005529.7:c.7294+25G>A	1:g.22176831C>T	HSPG2	intron_variant	criteria_provided,_multiple_submitters,_no_conflicts	Benign	11-40	Benign	Not_analysed
1	22177119	21850626	A	G	1267282	NM_005529.7:c.7159-128T>C	1:g.22177119A>G	HSPG2	intron_variant	criteria_provided,_single_submitter	Benign	41-200	Benign	Not_analysed
1	22177316	21850823	C	A	1287694	NM_005529.7:c.7159-325G>T	1:g.22177316C>A	HSPG2	intron_variant	criteria_provided,_single_submitter	Benign	201-500	Benign	Not_analysed
1	22177755	21851262	C	T	1283788	NM_005529.7:c.7158+284G>A	1:g.22177755C>T	HSPG2	intron_variant	criteria_provided,_single_submitter	Benign	201-500	Benign	Not_analysed
1	22178469	21851976	A	G	1223987	NM_005529.7:c.6871-50T>C	1:g.22178469A>G	HSPG2	intron_variant	criteria_provided,_single_submitter	Benign	41-200	Benign	Not_analysed
1	22180548	21854055	T	C	1293473	NM_005529.7:c.6439+138A>G	1:g.22180548T>C	HSPG2	intron_variant	criteria_provided,_single_submitter	Benign	41-200	Benign	Not_analysed
1	22180948	21854455	C	T	1296087	NM_005529.7:c.6289-112G>A	1:g.22180948C>T	HSPG2	intron_variant	criteria_provided,_single_submitter	Benign	41-200	Benign	Not_analysed
1	22181322	21854829	A	G	1242960	NM_005529.7:c.6133+19T>C	1:g.22181322A>G	HSPG2	intron_variant	criteria_provided,_multiple_submitters,_no_conflicts	Benign	11-40	Benign	Not_analysed
1	22181337	21854844	G	A	722169	NM_005529.7:c.6133+4C>T	1:g.22181337G>A	HSPG2	splice_donor_region_variant&intron_variant	criteria_provided,_single_submitter	Benign	3-10	Benign	Not_analysed
1	22181723	21855230	G	C	1181723	NM_005529.7:c.5997+74C>G	1:g.22181723G>C	HSPG2	intron_variant	criteria_provided,_single_submitter	Benign	41-200	Benign	Not_analysed
1	22182173	21855680	C	T	197549	NM_005529.7:c.5702-5G>A	1:g.22182173C>T	HSPG2	splice_polypyrimidine_tract_variant&splice_region_variant&intron_variant	criteria_provided,_multiple_submitters,_no_conflicts	Benign	3-10	Benign	Not_analysed
1	22185818	21859325	A	G	1178868	NM_005529.7:c.5293+241T>C	1:g.22185818A>G	HSPG2	intron_variant	criteria_provided,_single_submitter	Benign	201-500	Benign	Not_analysed
1	22186234	21859741	A	G	1293460	NM_005529.7:c.5183-65T>C	1:g.22186234A>G	HSPG2	intron_variant	criteria_provided,_single_submitter	Benign	41-200	Benign	Not_analysed
1	22188247	21861754	T	A	1064625	NM_005529.7:c.4955+3A>T	1:g.22188247T>A	HSPG2	splice_donor_region_variant&intron_variant	criteria_provided,_single_submitter	Likely_pathogenic	3-10	Pathogenic	Not_analysed
1	22188338	21861845	T	C	1513540	NM_005529.7:c.4869-2A>G	1:g.22188338T>C	HSPG2	splice_acceptor_variant	criteria_provided,_single_submitter	Likely_pathogenic	1-2	Pathogenic	Not_analysed
1	22190869	21864376	G	A	1264924	NM_005529.7:c.4627-163C>T	1:g.22190869G>A	HSPG2	intron_variant	criteria_provided,_single_submitter	Benign	41-200	Benign	Not_analysed
1	22190933	21864440	G	A	1293133	NM_005529.7:c.4627-227C>T	1:g.22190933G>A	HSPG2	intron_variant	criteria_provided,_single_submitter	Benign	201-500	Benign	Not_analysed
1	22191031	21864538	C	A	1286550	NM_005529.7:c.4626+305G>T	1:g.22191031C>A	HSPG2	intron_variant	criteria_provided,_single_submitter	Benign	201-500	Benign	Not_analysed
1	22199263	21872770	C	T	295852	NM_005529.7:c.3889-10G>A	1:g.22199263C>T	HSPG2	splice_polypyrimidine_tract_variant&intron_variant	criteria_provided,_multiple_submitters,_no_conflicts	Benign/Likely_benign	3-10	Benign	Not_analysed
1	22199414	21872921	G	A	1245498	NM_005529.7:c.3888+76C>T	1:g.22199414G>A	HSPG2	intron_variant	criteria_provided,_single_submitter	Benign	41-200	Benign	Not_analysed
1	22199449	21872956	G	A	1289529	NM_005529.7:c.3888+41C>T	1:g.22199449G>A	HSPG2	intron_variant	criteria_provided,_single_submitter	Benign	41-200	Benign	Not_analysed
1	22199587	21873094	G	T	295853	NM_005529.7:c.3794-3C>A	1:g.22199587G>T	HSPG2	splice_polypyrimidine_tract_variant&splice_region_variant&intron_variant	criteria_provided,_multiple_submitters,_no_conflicts	Benign/Likely_benign	3-10	Benign	Not_analysed
1	22199662	21873169	T	A	811546	NM_005529.7:c.3794-78A>T	1:g.22199662T>A	HSPG2	intron_variant	criteria_provided,_multiple_submitters,_no_conflicts	Benign	41-200	Benign	Not_analysed
1	22199749	21873256	T	G	1264851	NM_005529.7:c.3793+119A>C	1:g.22199749T>G	HSPG2	intron_variant	criteria_provided,_single_submitter	Benign	41-200	Benign	Not_analysed
1	22199925	21873432	G	A	728842	NM_005529.7:c.3744-8C>T	1:g.22199925G>A	HSPG2	splice_polypyrimidine_tract_variant&splice_region_variant&intron_variant	criteria_provided,_multiple_submitters,_no_conflicts	Benign/Likely_benign	3-10	Benign	Not_analysed
1	22199982	21873489	G	A	810883	NM_005529.7:c.3744-65C>T	1:g.22199982G>A	HSPG2	intron_variant	criteria_provided,_multiple_submitters,_no_conflicts	Benign/Likely_benign	41-200	Benign	Not_analysed
1	22200067	21873574	A	G	1252344	NM_005529.7:c.3744-150T>C	1:g.22200067A>G	HSPG2	intron_variant	criteria_provided,_single_submitter	Benign	41-200	Benign	Not_analysed
1	22200080	21873587	C	T	1183946	NM_005529.7:c.3744-163G>A	1:g.22200080C>T	HSPG2	intron_variant	criteria_provided,_single_submitter	Benign	41-200	Benign	Not_analysed
1	22200082	21873589	T	C	1248137	NM_005529.7:c.3744-165A>G	1:g.22200082T>C	HSPG2	intron_variant	criteria_provided,_single_submitter	Benign	41-200	Benign	Not_analysed
1	22200300	21873807	G	A	1183053	NM_005529.7:c.3743+118C>T	1:g.22200300G>A	HSPG2	intron_variant	criteria_provided,_single_submitter	Benign	41-200	Benign	Not_analysed
1	22200520	21874027	G	C	1330931	NM_005529.7:c.3657-16C>G	1:g.22200520G>C	HSPG2	splice_polypyrimidine_tract_variant&intron_variant	criteria_provided,_single_submitter	Benign	11-40	Benign	Not_analysed
1	22200835	21874342	C	G	1293451	NM_005529.7:c.3656+64G>C	1:g.22200835C>G	HSPG2	intron_variant	criteria_provided,_single_submitter	Benign	41-200	Benign	Not_analysed
1	22201331	21874838	C	T	1293506	NM_005529.7:c.3414+53G>A	1:g.22201331C>T	HSPG2	intron_variant	criteria_provided,_single_submitter	Benign	41-200	Benign	Not_analysed
1	22201502	21875009	G	A	731300	NM_005529.7:c.3303-7C>T	1:g.22201502G>A	HSPG2	splice_polypyrimidine_tract_variant&splice_region_variant&intron_variant	criteria_provided,_multiple_submitters,_no_conflicts	Likely_benign	3-10	Benign	Not_analysed
1	22201563	21875070	A	G	1291493	NM_005529.7:c.3303-68T>C	1:g.22201563A>G	HSPG2	intron_variant	criteria_provided,_single_submitter	Benign	41-200	Benign	Not_analysed
1	22201796	21875303	G	C	1296634	NM_005529.7:c.3303-301C>G	1:g.22201796G>C	HSPG2	intron_variant	criteria_provided,_single_submitter	Benign	201-500	Benign	Not_analysed
1	22201903	21875410	A	G	1252272	NM_005529.7:c.3302+219T>C	1:g.22201903A>G	HSPG2	intron_variant	criteria_provided,_single_submitter	Benign	201-500	Benign	Not_analysed
1	22203147	21876654	T	C	1484749	NM_005529.7:c.2686-2A>G	1:g.22203147T>C	HSPG2	splice_acceptor_variant	criteria_provided,_single_submitter	Likely_pathogenic	1-2	Pathogenic	Not_analysed
1	22203174	21876681	C	G	1263988	NM_005529.7:c.2686-29G>C	1:g.22203174C>G	HSPG2	intron_variant	criteria_provided,_single_submitter	Benign	11-40	Benign	Not_analysed
1	22203259	21876766	A	G	1270927	NM_005529.7:c.2686-114T>C	1:g.22203259A>G	HSPG2	intron_variant	criteria_provided,_single_submitter	Benign	41-200	Benign	Not_analysed
1	22204506	21878013	C	T	1260883	NM_005529.7:c.2685+173G>A	1:g.22204506C>T	HSPG2	intron_variant	criteria_provided,_single_submitter	Benign	41-200	Benign	Not_analysed
1	22205053	21878560	C	A	810937	NM_005529.7:c.2558+17G>T	1:g.22205053C>A	HSPG2	intron_variant	criteria_provided,_multiple_submitters,_no_conflicts	Benign/Likely_benign	11-40	Benign	Not_analysed
1	22205408	21878915	T	C	1293450	NM_005529.7:c.2471+79A>G	1:g.22205408T>C	HSPG2	intron_variant	criteria_provided,_single_submitter	Benign	41-200	Benign	Not_analysed
1	22205466	21878973	T	C	1263480	NM_005529.7:c.2471+21A>G	1:g.22205466T>C	HSPG2	intron_variant	criteria_provided,_multiple_submitters,_no_conflicts	Benign	11-40	Benign	Not_analysed
1	22205755	21879262	C	A	1180925	NM_005529.7:c.2344-141G>T	1:g.22205755C>A	HSPG2	intron_variant	criteria_provided,_single_submitter	Benign	41-200	Benign	Not_analysed
1	22207140	21880647	G	A	194520	NM_005529.7:c.1998+9C>T	1:g.22207140G>A	HSPG2	intron_variant	criteria_provided,_multiple_submitters,_no_conflicts	Benign/Likely_benign	3-10	Benign	Not_analysed
1	22207329	21880836	C	T	806086	NM_005529.7:c.1819-1G>A	1:g.22207329C>T	HSPG2	splice_acceptor_variant	criteria_provided,_single_submitter	Likely_pathogenic	1-2	Pathogenic	Not_analysed
1	22211016	21884523	C	T	801457	NM_005529.7:c.1654+5G>A	1:g.22211016C>T	HSPG2	splice_donor_5th_base_variant&intron_variant	criteria_provided,_single_submitter	Likely_pathogenic	3-10	Pathogenic	Not_analysed
1	22211217	21884724	G	A	1227170	NM_005529.7:c.1507+43C>T	1:g.22211217G>A	HSPG2	intron_variant	criteria_provided,_single_submitter	Benign	41-200	Benign	Not_analysed
1	22211222	21884729	T	C	1248089	NM_005529.7:c.1507+38A>G	1:g.22211222T>C	HSPG2	intron_variant	criteria_provided,_multiple_submitters,_no_conflicts	Benign	11-40	Benign	Not_analysed
1	22211680	21885187	C	T	1296086	NM_005529.7:c.1211-30G>A	1:g.22211680C>T	HSPG2	intron_variant	criteria_provided,_single_submitter	Benign	11-40	Benign	Not_analysed
1	22213906	21887413	T	C	734690	NM_005529.7:c.958+7A>G	1:g.22213906T>C	HSPG2	splice_region_variant&intron_variant	criteria_provided,_single_submitter	Benign	3-10	Benign	Not_analysed
1	22214371	21887878	T	C	1283160	NM_005529.7:c.703+60A>G	1:g.22214371T>C	HSPG2	intron_variant	criteria_provided,_single_submitter	Benign	41-200	Benign	Not_analysed
1	22214409	21887916	G	A	811591	NM_005529.7:c.703+22C>T	1:g.22214409G>A	HSPG2	intron_variant	criteria_provided,_single_submitter	Benign	11-40	Benign	Not_analysed
1	22214645	21888152	C	A	1268753	NM_005529.7:c.575-86G>T	1:g.22214645C>A	HSPG2	intron_variant	criteria_provided,_single_submitter	Benign	41-200	Benign	Not_analysed
1	22216061	21889568	C	G	1239344	NM_005529.7:c.574+413G>C	1:g.22216061C>G	HSPG2	intron_variant	criteria_provided,_single_submitter	Benign	201-500	Benign	Not_analysed
1	22216279	21889786	C	T	1293470	NM_005529.7:c.574+195G>A	1:g.22216279C>T	HSPG2	intron_variant	criteria_provided,_single_submitter	Benign	41-200	Benign	Not_analysed
1	22216992	21890499	C	G	811592	NM_005529.7:c.355-14G>C	1:g.22216992C>G	HSPG2	splice_polypyrimidine_tract_variant&intron_variant	criteria_provided,_multiple_submitters,_no_conflicts	Likely_benign	11-40	Benign	Not_analysed
1	22408106	22081613	G	A	1283813	NM_001791.4:c.106-109G>A	1:g.22408106G>A	CDC42	intron_variant	criteria_provided,_single_submitter	Benign	41-200	Benign	Not_analysed
1	22408212	22081719	T	C	1167405	NM_001791.4:c.106-3T>C	1:g.22408212T>C	CDC42	splice_polypyrimidine_tract_variant&splice_region_variant&intron_variant	criteria_provided,_multiple_submitters,_no_conflicts	Benign	3-10	Benign	Not_analysed
1	22447148	22120655	G	C	1273052	NM_030761.5:c.589-138C>G	1:g.22447148G>C	WNT4	intron_variant	criteria_provided,_single_submitter	Benign	41-200	Benign	Not_analysed
1	22927314	22600821	A	G	1266865	NM_020526.5:c.2538+11A>G	1:g.22927314A>G	EPHA8	intron_variant	criteria_provided,_single_submitter	Benign	11-40	Benign	Not_analysed
1	22973699	22647206	C	G	1251013	NM_172369.5:c.182-21C>G	1:g.22973699C>G	C1QC	intron_variant	criteria_provided,_single_submitter	Benign	11-40	Benign	Not_analysed
1	22986403	22659910	T	C	1288576	NM_001378156.1:c.181+267T>C	1:g.22986403T>C	C1QB	intron_variant	criteria_provided,_single_submitter	Benign	201-500	Benign	Not_analysed
1	22987070	22660577	T	C	1286619	NM_001378156.1:c.182-235T>C	1:g.22987070T>C	C1QB	intron_variant	criteria_provided,_single_submitter	Benign	201-500	Benign	Not_analysed
1	23232611	22906118	C	T	782365	NM_017449.5:c.1888+9C>T	1:g.23232611C>T	EPHB2	intron_variant	criteria_provided,_single_submitter	Benign	3-10	Benign	Not_analysed
1	23356864	23030371	G	A	1261885	NM_001009999.3:c.352-98G>A	1:g.23356864G>A	KDM1A	intron_variant	criteria_provided,_single_submitter	Benign	41-200	Benign	Not_analysed
1	23357282	23030789	A	T	1227781	NM_001009999.3:c.517+155A>T	1:g.23357282A>T	KDM1A	intron_variant	criteria_provided,_single_submitter	Benign	41-200	Benign	Not_analysed
1	23398065	23071572	C	T	1272191	NM_001009999.3:c.1548+213C>T	1:g.23398065C>T	KDM1A	intron_variant	criteria_provided,_single_submitter	Benign	201-500	Benign	Not_analysed
1	23399932	23073439	C	T	1257858	NM_001009999.3:c.1734+36C>T	1:g.23399932C>T	KDM1A	intron_variant	criteria_provided,_single_submitter	Benign	11-40	Benign	Not_analysed
1	23403936	23077443	A	C	1246413	NM_001009999.3:c.1867+83A>C	1:g.23403936A>C	KDM1A	intron_variant	criteria_provided,_single_submitter	Benign	41-200	Benign	Not_analysed
1	24018327	23691837	G	C	698043	NM_000975.5:c.6+8G>C	1:g.24018327G>C	RPL11	splice_region_variant&intron_variant	criteria_provided,_multiple_submitters,_no_conflicts	Likely_benign	3-10	Benign	Not_analysed
1	24020296	23693806	G	A	5754	NM_000975.5:c.158-1G>A	1:g.24020296G>A	RPL11	splice_acceptor_variant	criteria_provided,_single_submitter	Pathogenic	1-2	Pathogenic	Not_analysed
1	24021148	23694658	A	G	1494269	NM_000975.5:c.265-2A>G	1:g.24021148A>G	RPL11	splice_acceptor_variant	criteria_provided,_single_submitter	Likely_pathogenic	1-2	Pathogenic	Not_analysed
1	24022284	23695794	A	G	390432	NM_000975.5:c.397-4A>G	1:g.24022284A>G	RPL11	splice_polypyrimidine_tract_variant&splice_region_variant&intron_variant	criteria_provided,_multiple_submitters,_no_conflicts	Likely_benign	3-10	Benign	Not_analysed
1	24022286	23695796	A	G	1192787	NM_000975.5:c.397-2A>G	1:g.24022286A>G	RPL11	splice_acceptor_variant	criteria_provided,_single_submitter	Likely_pathogenic	1-2	Pathogenic	Not_analysed
1	24022832	23696342	A	G	639774	NM_000975.5:c.508-2A>G	1:g.24022832A>G	RPL11	splice_acceptor_variant	criteria_provided,_single_submitter	Pathogenic	1-2	Pathogenic	Not_analysed
1	24124606	23798116	C	A	1066286	NM_001008216.2:c.351+1G>T	1:g.24124606C>A	GALE	splice_donor_variant	criteria_provided,_single_submitter	Likely_pathogenic	1-2	Pathogenic	Not_analysed
1	24130889	23804399	C	G	930617	NM_000191.3:c.876+1G>C	1:g.24130889C>G	HMGCL	splice_donor_variant	criteria_provided,_single_submitter	Pathogenic	1-2	Pathogenic	Not_analysed
1	24134815	23808325	T	C	556274	NM_000191.3:c.562-2A>G	1:g.24134815T>C	HMGCL	splice_acceptor_variant	criteria_provided,_single_submitter	Likely_pathogenic	1-2	Pathogenic	Not_analysed
1	24141011	23814521	C	T	673763	NM_000191.3:c.349-183G>A	1:g.24141011C>T	HMGCL	intron_variant	criteria_provided,_single_submitter	Benign	41-200	Benign	Not_analysed
1	24143164	23816674	C	T	1500087	NM_000191.3:c.348+1G>A	1:g.24143164C>T	HMGCL	splice_donor_variant	criteria_provided,_single_submitter	Likely_pathogenic	1-2	Pathogenic	Not_analysed
1	24143965	23817475	C	T	1472739	NM_000191.3:c.252+1G>A	1:g.24143965C>T	HMGCL	splice_donor_variant	criteria_provided,_single_submitter	Likely_pathogenic	1-2	Pathogenic	Not_analysed
1	24144081	23817591	G	A	392129	NM_000191.3:c.145-8C>T	1:g.24144081G>A	HMGCL	splice_polypyrimidine_tract_variant&splice_region_variant&intron_variant	criteria_provided,_multiple_submitters,_no_conflicts	Likely_benign	3-10	Benign	Not_analysed
1	24146998	23820508	A	G	1483392	NM_000191.3:c.144+2T>C	1:g.24146998A>G	HMGCL	splice_donor_variant	criteria_provided,_single_submitter	Likely_pathogenic	1-2	Pathogenic	Not_analysed
1	24146999	23820509	C	T	1067178	NM_000191.3:c.144+1G>A	1:g.24146999C>T	HMGCL	splice_donor_variant	criteria_provided,_single_submitter	Likely_pathogenic	1-2	Pathogenic	Not_analysed
1	24147084	23820594	C	G	1066729	NM_000191.3:c.61-1G>C	1:g.24147084C>G	HMGCL	splice_acceptor_variant	criteria_provided,_single_submitter	Likely_pathogenic	1-2	Pathogenic	Not_analysed
1	24151845	23825355	C	A	555710	NM_000191.3:c.60+1G>T	1:g.24151845C>A	HMGCL	splice_donor_variant	criteria_provided,_single_submitter	Likely_pathogenic	1-2	Pathogenic	Not_analysed
1	24180613	23854123	C	G	683937	NM_000147.5:c.969+237G>C	1:g.24180613C>G	FUCA1	intron_variant	criteria_provided,_single_submitter	Benign	201-500	Benign	Not_analysed
1	24180623	23854133	T	C	683932	NM_000147.5:c.969+227A>G	1:g.24180623T>C	FUCA1	intron_variant	criteria_provided,_single_submitter	Benign	201-500	Benign	Not_analysed
1	24186287	23859797	C	T	984720	NM_000147.5:c.768+1G>A	1:g.24186287C>T	FUCA1	splice_donor_variant	criteria_provided,_multiple_submitters,_no_conflicts	Pathogenic	1-2	Pathogenic	Not_analysed
1	24191720	23865230	A	G	683986	NM_000147.5:c.524+261T>C	1:g.24191720A>G	FUCA1	intron_variant	criteria_provided,_single_submitter	Benign	201-500	Benign	Not_analysed
1	24191980	23865490	C	T	987010	NM_000147.5:c.524+1G>A	1:g.24191980C>T	FUCA1	splice_donor_variant	criteria_provided,_single_submitter	Likely_pathogenic	1-2	Pathogenic	Not_analysed
1	24485955	24159465	G	T	716043	NM_170743.4:c.670+9C>A	1:g.24485955G>T	IFNLR1	intron_variant	criteria_provided,_single_submitter	Benign	3-10	Benign	Not_analysed
1	24657860	24331370	A	G	1258052	NM_198173.3:c.18-56A>G	1:g.24657860A>G	GRHL3	intron_variant	criteria_provided,_single_submitter	Benign	41-200	Benign	Not_analysed
1	24660916	24334426	C	T	1229943	NM_198173.3:c.205-219C>T	1:g.24660916C>T	GRHL3	intron_variant	criteria_provided,_single_submitter	Benign	201-500	Benign	Not_analysed
1	24669516	24343026	G	A	1068818	NM_198173.3:c.1419+1G>A	1:g.24669516G>A	GRHL3	splice_donor_variant	criteria_provided,_single_submitter	Pathogenic	1-2	Pathogenic	Not_analysed
1	24669794	24343304	T	C	1279130	NM_198173.3:c.1419+279T>C	1:g.24669794T>C	GRHL3	intron_variant	criteria_provided,_single_submitter	Benign	201-500	Benign	Not_analysed
1	24669808	24343318	C	T	1226340	NM_198173.3:c.1419+293C>T	1:g.24669808C>T	GRHL3	intron_variant	criteria_provided,_single_submitter	Benign	201-500	Benign	Not_analysed
1	24673282	24346792	G	C	1251854	NM_198173.3:c.1543+151G>C	1:g.24673282G>C	GRHL3	intron_variant	criteria_provided,_single_submitter	Benign	41-200	Benign	Not_analysed
1	24673866	24347376	A	G	1234415	NM_198173.3:c.1544-92A>G	1:g.24673866A>G	GRHL3	intron_variant	criteria_provided,_single_submitter	Benign	41-200	Benign	Not_analysed
1	24674277	24347787	C	A	1248063	NM_198173.3:c.1629+234C>A	1:g.24674277C>A	GRHL3	intron_variant	criteria_provided,_single_submitter	Benign	201-500	Benign	Not_analysed
1	24676391	24349901	A	G	1294792	NM_198173.3:c.1630-157A>G	1:g.24676391A>G	GRHL3	intron_variant	criteria_provided,_single_submitter	Benign	41-200	Benign	Not_analysed
1	25880411	25553920	A	G	1455119	NM_015627.3:c.89-2A>G	1:g.25880411A>G	LDLRAP1	splice_acceptor_variant	criteria_provided,_single_submitter	Pathogenic	1-2	Pathogenic	Not_analysed
1	25889134	25562643	G	A	1471714	NM_015627.3:c.460-1G>A	1:g.25889134G>A	LDLRAP1	splice_acceptor_variant	criteria_provided,_single_submitter	Likely_pathogenic	1-2	Pathogenic	Not_analysed
1	25889560	25563069	G	A	847427	NM_015627.3:c.533-1G>A	1:g.25889560G>A	LDLRAP1	splice_acceptor_variant	criteria_provided,_single_submitter	Likely_pathogenic	1-2	Pathogenic	Not_analysed
1	26127532	25801041	A	G	1163731	NM_020451.3:c.184-2A>G	1:g.26127532A>G	SELENON	splice_acceptor_variant	criteria_provided,_single_submitter	Likely_pathogenic	1-2	Pathogenic	Not_analysed
1	26127652	25801161	G	T	95962	NM_020451.3:c.301+1G>T	1:g.26127652G>T	SELENON	splice_donor_variant	criteria_provided,_single_submitter	Pathogenic	1-2	Pathogenic	Not_analysed
1	26128307	25801816	C	T	669828	NM_020451.3:c.302-200C>T	1:g.26128307C>T	SELENON	intron_variant	criteria_provided,_single_submitter	Benign	41-200	Benign	Not_analysed
1	26131459	25804968	G	A	669829	NM_020451.3:c.404-174G>A	1:g.26131459G>A	SELENON	intron_variant	criteria_provided,_single_submitter	Benign	41-200	Benign	Not_analysed
1	26131632	25805141	G	A	963511	NM_020451.3:c.404-1G>A	1:g.26131632G>A	SELENON	splice_acceptor_variant	criteria_provided,_single_submitter	Likely_pathogenic	1-2	Pathogenic	Not_analysed
1	26135070	25808579	G	A	931064	NM_020451.3:c.538-1G>A	1:g.26135070G>A	SELENON	splice_acceptor_variant	criteria_provided,_multiple_submitters,_no_conflicts	Likely_pathogenic	1-2	Pathogenic	Not_analysed
1	26135070	25808579	G	C	1067866	NM_020451.3:c.538-1G>C	1:g.26135070G>C	SELENON	splice_acceptor_variant	criteria_provided,_single_submitter	Likely_pathogenic	1-2	Pathogenic	Not_analysed
1	26135642	25809151	G	A	974822	NM_020451.3:c.872+1G>A	1:g.26135642G>A	SELENON	splice_donor_variant	criteria_provided,_single_submitter	Likely_pathogenic	1-2	Pathogenic	Not_analysed
1	26135643	25809152	T	C	198238	NM_020451.3:c.872+2T>C	1:g.26135643T>C	SELENON	splice_donor_variant	criteria_provided,_single_submitter	Pathogenic	1-2	Pathogenic	Not_analysed
1	26139284	25812793	G	A	1028166	NM_020451.3:c.1387+1G>A	1:g.26139284G>A	SELENON	splice_donor_variant	criteria_provided,_single_submitter	Likely_pathogenic	1-2	Pathogenic	Not_analysed
1	26140567	25814076	G	A	658952	NM_020451.3:c.1501-1G>A	1:g.26140567G>A	SELENON	splice_acceptor_variant	criteria_provided,_single_submitter	Likely_pathogenic	1-2	Pathogenic	Not_analysed
1	26383618	26057127	C	G	1237163	NM_032588.4:c.979+76G>C	1:g.26383618C>G	TRIM63	intron_variant	criteria_provided,_single_submitter	Benign	41-200	Benign	Not_analysed
1	26384013	26057522	A	G	1287450	NM_032588.4:c.854+106T>C	1:g.26384013A>G	TRIM63	intron_variant	criteria_provided,_single_submitter	Benign	41-200	Benign	Not_analysed
1	26384690	26058199	T	G	1226300	NM_032588.4:c.831+191A>C	1:g.26384690T>G	TRIM63	intron_variant	criteria_provided,_single_submitter	Benign	41-200	Benign	Not_analysed
1	26385306	26058815	G	T	1182874	NM_032588.4:c.598-192C>A	1:g.26385306G>T	TRIM63	intron_variant	criteria_provided,_single_submitter	Benign	41-200	Benign	Not_analysed
1	26386860	26060369	G	A	703806	NM_032588.4:c.502-8C>T	1:g.26386860G>A	TRIM63	splice_polypyrimidine_tract_variant&splice_region_variant&intron_variant	criteria_provided,_single_submitter	Benign	3-10	Benign	Not_analysed
1	26387625	26061134	A	C	1272333	NM_032588.4:c.501+32T>G	1:g.26387625A>C	TRIM63	intron_variant	criteria_provided,_single_submitter	Benign	11-40	Benign	Not_analysed
1	26508339	26181848	C	T	790480	NM_006314.3:c.393-9C>T	1:g.26508339C>T	CNKSR1	splice_polypyrimidine_tract_variant&intron_variant	criteria_provided,_single_submitter	Benign	3-10	Benign	Not_analysed
1	26598508	26272017	T	G	720519	NM_001319944.2:c.1744-4T>G	1:g.26598508T>G	CEP85	splice_polypyrimidine_tract_variant&splice_region_variant&intron_variant	criteria_provided,_single_submitter	Benign	3-10	Benign	Not_analysed
1	26764447	26437956	G	A	1241838	NM_205861.3:c.64-212G>A	1:g.26764447G>A	DHDDS	intron_variant	criteria_provided,_single_submitter	Benign	201-500	Benign	Not_analysed
1	26774026	26447535	A	G	488195	NM_205861.3:c.441-24A>G	1:g.26774026A>G	DHDDS	intron_variant	criteria_provided,_single_submitter	Likely_pathogenic	11-40	Pathogenic	Not_analysed
1	26774048	26447557	A	T	1520232	NM_205861.3:c.441-2A>T	1:g.26774048A>T	DHDDS	splice_acceptor_variant	criteria_provided,_single_submitter	Likely_pathogenic	1-2	Pathogenic	Not_analysed
1	26786526	26460035	A	G	1066115	NM_205861.3:c.658-2A>G	1:g.26786526A>G	DHDDS	splice_acceptor_variant	criteria_provided,_single_submitter	Likely_pathogenic	1-2	Pathogenic	Not_analysed
1	27092947	26766456	G	A	812670	NM_006015.6:c.2879-1G>A	1:g.27092947G>A	ARID1A	splice_acceptor_variant	criteria_provided,_single_submitter	Pathogenic	1-2	Pathogenic	Not_analysed
1	27097515	26771024	A	G	1297870	NM_006015.6:c.3199-95A>G	1:g.27097515A>G	ARID1A	intron_variant	criteria_provided,_single_submitter	Benign	41-200	Benign	Not_analysed
1	27097583	26771092	C	T	1303105	NM_006015.6:c.3199-27C>T	1:g.27097583C>T	ARID1A	intron_variant	criteria_provided,_single_submitter	Benign	11-40	Benign	Not_analysed
1	27100431	26773940	C	T	1262601	NM_006015.6:c.4101+42C>T	1:g.27100431C>T	ARID1A	intron_variant	criteria_provided,_single_submitter	Benign	41-200	Benign	Not_analysed
1	27100819	26774328	G	C	975871	NM_006015.6:c.4102-1G>C	1:g.27100819G>C	ARID1A	splice_acceptor_variant	criteria_provided,_single_submitter	Likely_pathogenic	1-2	Pathogenic	Not_analysed
1	27121921	26795430	C	A	667858	NM_017837.4:c.1200+196C>A	1:g.27121921C>A	PIGV	intron_variant	criteria_provided,_single_submitter	Benign	41-200	Benign	Not_analysed
1	27123864	26797373	G	A	667859	NM_017837.4:c.1201-190G>A	1:g.27123864G>A	PIGV	intron_variant	criteria_provided,_single_submitter	Benign	41-200	Benign	Not_analysed
1	27277253	26950762	G	A	782077	NM_152365.3:c.1040-6C>T	1:g.27277253G>A	KDF1	splice_polypyrimidine_tract_variant&splice_region_variant&intron_variant	criteria_provided,_single_submitter	Benign	3-10	Benign	Not_analysed
1	27428321	27101830	T	C	1295543	NM_003047.5:c.1936-4A>G	1:g.27428321T>C	SLC9A1	splice_polypyrimidine_tract_variant&splice_region_variant&intron_variant	criteria_provided,_single_submitter	Benign	3-10	Benign	Not_analysed
1	27589733	27263242	G	T	723479	NM_001276252.2:c.132+7G>T	1:g.27589733G>T	WDTC1	splice_region_variant&intron_variant	criteria_provided,_single_submitter	Benign	3-10	Benign	Not_analysed
1	27878944	27552433	C	T	1279375	NM_001371928.1:c.-74-244G>A	1:g.27878944C>T	AHDC1	intron_variant	criteria_provided,_single_submitter	Benign	201-500	Benign	Not_analysed
1	27943525	27617014	G	C	769507	NM_005248.3:c.533-8C>G	1:g.27943525G>C	FGR	splice_polypyrimidine_tract_variant&splice_region_variant&intron_variant	criteria_provided,_single_submitter	Benign	3-10	Benign	Not_analysed
1	28326569	28000058	C	T	736351	NM_001990.4:c.994-9G>A	1:g.28326569C>T	EYA3	splice_polypyrimidine_tract_variant&intron_variant	criteria_provided,_single_submitter	Benign	3-10	Benign	Not_analysed
1	29356663	29030151	T	A	1282344	NM_001376013.1:c.1125-249T>A	1:g.29356663T>A	EPB41	intron_variant	criteria_provided,_single_submitter	Benign	201-500	Benign	Not_analysed
1	29365746	29039234	T	C	811677	NM_001376013.1:c.1464-20T>C	1:g.29365746T>C	EPB41	intron_variant	criteria_provided,_single_submitter	Benign	11-40	Benign	Not_analysed
1	29385365	29058853	G	C	804342	NM_001376013.1:c.1944+1G>C	1:g.29385365G>C	EPB41	splice_donor_variant	criteria_provided,_single_submitter	Likely_pathogenic	1-2	Pathogenic	Not_analysed
1	29522384	29195872	G	A	1241568	NM_016011.5:c.964+69C>T	1:g.29522384G>A	MECR	intron_variant	criteria_provided,_single_submitter	Benign	41-200	Benign	Not_analysed
1	29527145	29200633	C	T	1272929	NM_016011.5:c.757-44G>A	1:g.29527145C>T	MECR	intron_variant	criteria_provided,_single_submitter	Benign	41-200	Benign	Not_analysed
1	29527332	29200820	G	A	1279332	NM_016011.5:c.757-231C>T	1:g.29527332G>A	MECR	intron_variant	criteria_provided,_single_submitter	Benign	201-500	Benign	Not_analysed
1	29533080	29206568	A	G	1259308	NM_016011.5:c.550+194T>C	1:g.29533080A>G	MECR	intron_variant	criteria_provided,_single_submitter	Benign	41-200	Benign	Not_analysed
1	29542926	29216414	A	T	1230541	NM_016011.5:c.274+174T>A	1:g.29542926A>T	MECR	intron_variant	criteria_provided,_single_submitter	Benign	41-200	Benign	Not_analysed
1	31347439	30874592	C	A	737823	NM_014654.4:c.871-4G>T	1:g.31347439C>A	SDC3	splice_polypyrimidine_tract_variant&splice_region_variant&intron_variant	criteria_provided,_single_submitter	Benign	3-10	Benign	Not_analysed
1	31413972	30941125	T	C	1237249	NM_001020658.2:c.3242+26A>G	1:g.31413972T>C	PUM1	intron_variant	criteria_provided,_single_submitter	Benign	11-40	Benign	Not_analysed
1	31465631	30992784	A	G	1287604	NM_001020658.2:c.888-124T>C	1:g.31465631A>G	PUM1	intron_variant	criteria_provided,_single_submitter	Benign	41-200	Benign	Not_analysed
1	31478506	31005659	A	G	1259836	NM_001020658.2:c.720+194T>C	1:g.31478506A>G	PUM1	intron_variant	criteria_provided,_single_submitter	Benign	41-200	Benign	Not_analysed
1	31501755	31028908	T	C	1278947	NM_001020658.2:c.364-44A>G	1:g.31501755T>C	PUM1	intron_variant	criteria_provided,_multiple_submitters,_no_conflicts	Benign	41-200	Benign	Not_analysed
1	32157248	31691647	G	C	775528	NM_001856.4:c.1258-5C>G	1:g.32157248G>C	COL16A1	splice_polypyrimidine_tract_variant&splice_region_variant&intron_variant	criteria_provided,_single_submitter	Benign	3-10	Benign	Not_analysed
1	32159781	31694180	C	T	782078	NM_001856.4:c.982-10G>A	1:g.32159781C>T	COL16A1	splice_polypyrimidine_tract_variant&intron_variant	criteria_provided,_single_submitter	Benign	3-10	Benign	Not_analysed
1	32741159	32275558	G	T	1166152	NM_005356.5:c.378-11G>T	1:g.32741159G>T	LCK	splice_polypyrimidine_tract_variant&intron_variant	criteria_provided,_single_submitter	Benign	11-40	Benign	Not_analysed
1	32745925	32280324	T	C	1236522	NM_005356.5:c.1327+114T>C	1:g.32745925T>C	LCK	intron_variant	criteria_provided,_single_submitter	Benign	41-200	Benign	Not_analysed
1	33138516	32672915	A	C	1272785	NM_005610.3:c.1212+14A>C	1:g.33138516A>C	RBBP4	intron_variant	criteria_provided,_single_submitter	Benign	11-40	Benign	Not_analysed
1	33235269	32769668	C	A	773394	NM_020888.3:c.587-5C>A	1:g.33235269C>A	KIAA1522	splice_polypyrimidine_tract_variant&splice_region_variant&intron_variant	criteria_provided,_single_submitter	Benign	3-10	Benign	Not_analysed
1	33245888	32780287	G	C	297152	NM_003680.4:c.1141-9C>G	1:g.33245888G>C	YARS	splice_polypyrimidine_tract_variant&intron_variant	criteria_provided,_multiple_submitters,_no_conflicts	Benign/Likely_benign	3-10	Benign	Not_analysed
1	33251739	32786138	T	C	670337	NM_003680.4:c.906+224A>G	1:g.33251739T>C	YARS	intron_variant	criteria_provided,_single_submitter	Benign	201-500	Benign	Not_analysed
1	33256645	32791044	G	C	670889	NM_003680.4:c.684+118C>G	1:g.33256645G>C	YARS	intron_variant	criteria_provided,_single_submitter	Benign	41-200	Benign	Not_analysed
1	33275981	32810380	T	C	1268837	NM_003680.4:c.380+211A>G	1:g.33275981T>C	YARS	intron_variant	criteria_provided,_single_submitter	Benign	201-500	Benign	Not_analysed
1	33276424	32810823	G	A	670335	NM_003680.4:c.205-57C>T	1:g.33276424G>A	YARS	intron_variant	criteria_provided,_single_submitter	Benign	41-200	Benign	Not_analysed
1	33333104	32867503	G	A	1236585	NM_153756.3:c.499+250C>T	1:g.33333104G>A	FNDC5	intron_variant	criteria_provided,_single_submitter	Benign	201-500	Benign	Not_analysed
1	33480122	33014521	C	T	18255	NM_001625.4:c.498+1G>A	1:g.33480122C>T	AK2	splice_donor_variant	criteria_provided,_multiple_submitters,_no_conflicts	Pathogenic	1-2	Pathogenic	Not_analysed
1	33486935	33021334	A	T	1261363	NM_001625.4:c.425+33T>A	1:g.33486935A>T	AK2	intron_variant	criteria_provided,_single_submitter	Benign	11-40	Benign	Not_analysed
1	33487193	33021592	C	G	1027623	NM_001625.4:c.330+1G>C	1:g.33487193C>G	AK2	splice_donor_variant	criteria_provided,_single_submitter	Likely_pathogenic	1-2	Pathogenic	Not_analysed
1	35250293	34784692	A	G	672974	NM_024009.3:c.-25-46A>G	1:g.35250293A>G	GJB3	intron_variant	criteria_provided,_single_submitter	Benign	41-200	Benign	Not_analysed
1	35485208	35019607	C	G	712419	NM_007167.4:c.179-5G>C	1:g.35485208C>G	ZMYM6	splice_polypyrimidine_tract_variant&splice_region_variant&intron_variant	criteria_provided,_single_submitter	Benign	3-10	Benign	Not_analysed
1	35926041	35460440	T	A	780233	NM_024874.5:c.1295-3A>T	1:g.35926041T>A	KIAA0319L	splice_polypyrimidine_tract_variant&splice_region_variant&intron_variant	criteria_provided,_single_submitter	Benign	3-10	Benign	Not_analysed
1	35926042	35460441	G	A	780234	NM_024874.5:c.1295-4C>T	1:g.35926042G>A	KIAA0319L	splice_polypyrimidine_tract_variant&splice_region_variant&intron_variant	criteria_provided,_single_submitter	Benign	3-10	Benign	Not_analysed
1	35926048	35460447	A	G	780235	NM_024874.5:c.1295-10T>C	1:g.35926048A>G	KIAA0319L	splice_polypyrimidine_tract_variant&intron_variant	criteria_provided,_single_submitter	Benign	3-10	Benign	Not_analysed
1	36359636	35894035	A	G	976687	NM_012199.5:c.650-2A>G	1:g.36359636A>G	AGO1	splice_acceptor_variant	criteria_provided,_single_submitter	Pathogenic	1-2	Pathogenic	Not_analysed
1	36933834	36468233	G	C	1170631	NM_000760.4:c.1577-12C>G	1:g.36933834G>C	CSF3R	splice_polypyrimidine_tract_variant&intron_variant	criteria_provided,_multiple_submitters,_no_conflicts	Benign/Likely_benign	11-40	Benign	Not_analysed
1	36935719	36470118	C	T	1271088	NM_000760.4:c.1286-278G>A	1:g.36935719C>T	CSF3R	intron_variant	criteria_provided,_single_submitter	Benign	201-500	Benign	Not_analysed
1	36936939	36471338	C	T	1224691	NM_000760.4:c.1285+95G>A	1:g.36936939C>T	CSF3R	intron_variant	criteria_provided,_single_submitter	Benign	41-200	Benign	Not_analysed
1	36937248	36471647	C	G	1453348	NM_000760.4:c.1072-1G>C	1:g.36937248C>G	CSF3R	splice_acceptor_variant	criteria_provided,_single_submitter	Pathogenic	1-2	Pathogenic	Not_analysed
1	36937741	36472140	C	T	1509271	NM_000760.4:c.998-1G>A	1:g.36937741C>T	CSF3R	splice_acceptor_variant	criteria_provided,_single_submitter	Likely_pathogenic	1-2	Pathogenic	Not_analysed
1	36937742	36472141	T	A	242835	NM_000760.4:c.998-2A>T	1:g.36937742T>A	CSF3R	splice_acceptor_variant	criteria_provided,_single_submitter	Likely_pathogenic	1-2	Pathogenic	Not_analysed
1	36938116	36472515	A	G	1033125	NM_000760.4:c.843+2T>C	1:g.36938116A>G	CSF3R	splice_donor_variant	criteria_provided,_single_submitter	Pathogenic	1-2	Pathogenic	Not_analysed
1	36938754	36473153	C	G	1253256	NM_000760.4:c.673+282G>C	1:g.36938754C>G	CSF3R	intron_variant	criteria_provided,_single_submitter	Benign	201-500	Benign	Not_analysed
1	37319327	36853726	C	T	711826	NM_000831.4:c.1105-4G>A	1:g.37319327C>T	GRIK3	splice_polypyrimidine_tract_variant&splice_region_variant&intron_variant	criteria_provided,_single_submitter	Benign	3-10	Benign	Not_analysed
1	38027856	37562255	G	A	711827	NM_003462.5:c.741+10G>A	1:g.38027856G>A	DNALI1	intron_variant	criteria_provided,_single_submitter	Benign	3-10	Benign	Not_analysed
1	38078630	37612958	A	T	1229324	NM_001242908.2:c.626-37T>A	1:g.38078630A>T	RSPO1	intron_variant	criteria_provided,_single_submitter	Benign	11-40	Benign	Not_analysed
1	38080065	37614393	C	A	1294631	NM_001242908.2:c.287-60G>T	1:g.38080065C>A	RSPO1	intron_variant	criteria_provided,_single_submitter	Benign	41-200	Benign	Not_analysed
1	38082122	37616450	G	A	1267076	NM_001242908.2:c.286+34C>T	1:g.38082122G>A	RSPO1	intron_variant	criteria_provided,_single_submitter	Benign	11-40	Benign	Not_analysed
1	38082123	37616451	C	T	1289041	NM_001242908.2:c.286+33G>A	1:g.38082123C>T	RSPO1	intron_variant	criteria_provided,_single_submitter	Benign	11-40	Benign	Not_analysed
1	38082381	37616709	G	C	1263232	NM_001242908.2:c.95-34C>G	1:g.38082381G>C	RSPO1	intron_variant	criteria_provided,_single_submitter	Benign	11-40	Benign	Not_analysed
1	38095036	37629364	A	G	1220668	NM_001242908.2:c.94+204T>C	1:g.38095036A>G	RSPO1	intron_variant	criteria_provided,_single_submitter	Benign	201-500	Benign	Not_analysed
1	38334317	37868645	T	A	1253577	NM_005540.3:c.2188-31A>T	1:g.38334317T>A	INPP5B	intron_variant	criteria_provided,_single_submitter	Benign	11-40	Benign	Not_analysed
1	38339659	37873987	C	T	1249940	NM_005540.3:c.1951+6G>A	1:g.38339659C>T	INPP5B	splice_donor_region_variant&intron_variant	criteria_provided,_single_submitter	Benign	3-10	Benign	Not_analysed
1	38356870	37891198	G	C	1294785	NM_005540.3:c.629+160C>G	1:g.38356870G>C	INPP5B	intron_variant	criteria_provided,_single_submitter	Benign	41-200	Benign	Not_analysed
1	38397369	37931697	C	T	1249962	NM_005540.3:c.532+216G>A	1:g.38397369C>T	INPP5B	intron_variant	criteria_provided,_single_submitter	Benign	201-500	Benign	Not_analysed
1	38409103	37943431	G	C	1294778	NM_005540.3:c.280+209C>G	1:g.38409103G>C	INPP5B	intron_variant	criteria_provided,_single_submitter	Benign	201-500	Benign	Not_analysed
1	38409112	37943440	T	A	1279864	NM_005540.3:c.280+200A>T	1:g.38409112T>A	INPP5B	intron_variant	criteria_provided,_single_submitter	Benign	41-200	Benign	Not_analysed
1	38409395	37943723	C	T	1228949	NM_005540.3:c.251-54G>A	1:g.38409395C>T	INPP5B	intron_variant	criteria_provided,_single_submitter	Benign	41-200	Benign	Not_analysed
1	38411527	37945855	G	A	767665	NM_005540.3:c.58-5C>T	1:g.38411527G>A	INPP5B	splice_polypyrimidine_tract_variant&splice_region_variant&intron_variant	criteria_provided,_multiple_submitters,_no_conflicts	Benign	3-10	Benign	Not_analysed
1	39550261	39084589	C	T	1181179	NM_012090.5:c.220+151C>T	1:g.39550261C>T	MACF1	intron_variant	criteria_provided,_single_submitter	Benign	41-200	Benign	Not_analysed
1	39719812	39254140	G	A	1253323	NM_012090.5:c.373-158G>A	1:g.39719812G>A	MACF1	intron_variant	criteria_provided,_single_submitter	Benign	41-200	Benign	Not_analysed
1	39748785	39283113	A	G	1269674	NM_012090.5:c.711-76A>G	1:g.39748785A>G	MACF1	intron_variant	criteria_provided,_single_submitter	Benign	41-200	Benign	Not_analysed
1	39749884	39284212	G	T	1287296	NM_012090.5:c.1050+27G>T	1:g.39749884G>T	MACF1	intron_variant	criteria_provided,_single_submitter	Benign	11-40	Benign	Not_analysed
1	39750198	39284526	A	G	1241407	NM_012090.5:c.1146+98A>G	1:g.39750198A>G	MACF1	intron_variant	criteria_provided,_single_submitter	Benign	41-200	Benign	Not_analysed
1	39763242	39297570	G	A	1242509	NM_012090.5:c.2371-50G>A	1:g.39763242G>A	MACF1	intron_variant	criteria_provided,_single_submitter	Benign	41-200	Benign	Not_analysed
1	39766041	39300369	A	G	1260143	NM_012090.5:c.2649+7A>G	1:g.39766041A>G	MACF1	splice_region_variant&intron_variant	criteria_provided,_single_submitter	Benign	3-10	Benign	Not_analysed
1	39782408	39316736	T	A	1245062	NM_012090.5:c.3603+207T>A	1:g.39782408T>A	MACF1	intron_variant	criteria_provided,_single_submitter	Benign	201-500	Benign	Not_analysed
1	39788761	39323089	C	G	1281507	NM_012090.5:c.4251+81C>G	1:g.39788761C>G	MACF1	intron_variant	criteria_provided,_single_submitter	Benign	41-200	Benign	Not_analysed
1	39818653	39352981	C	T	1251675	NM_012090.5:c.5014-26C>T	1:g.39818653C>T	MACF1	intron_variant	criteria_provided,_single_submitter	Benign	11-40	Benign	Not_analysed
1	39819081	39353409	C	G	1178740	NM_012090.5:c.5238+178C>G	1:g.39819081C>G	MACF1	intron_variant	criteria_provided,_single_submitter	Benign	41-200	Benign	Not_analysed
1	39824718	39359046	C	G	1233728	NM_012090.5:c.5935-95C>G	1:g.39824718C>G	MACF1	intron_variant	criteria_provided,_single_submitter	Benign	41-200	Benign	Not_analysed
1	39845296	39379624	T	G	1221413	NM_012090.5:c.7332+180T>G	1:g.39845296T>G	MACF1	intron_variant	criteria_provided,_single_submitter	Benign	41-200	Benign	Not_analysed
1	39889677	39424005	G	A	1259081	NM_012090.5:c.9964-23G>A	1:g.39889677G>A	MACF1	intron_variant	criteria_provided,_single_submitter	Benign	11-40	Benign	Not_analysed
1	39893584	39427912	T	C	1242361	NM_012090.5:c.10291-49T>C	1:g.39893584T>C	MACF1	intron_variant	criteria_provided,_single_submitter	Benign	41-200	Benign	Not_analysed
1	39894811	39429139	T	C	1288381	NM_012090.5:c.10618-103T>C	1:g.39894811T>C	MACF1	intron_variant	criteria_provided,_single_submitter	Benign	41-200	Benign	Not_analysed
1	39894839	39429167	A	G	1272325	NM_012090.5:c.10618-75A>G	1:g.39894839A>G	MACF1	intron_variant	criteria_provided,_single_submitter	Benign	41-200	Benign	Not_analysed
1	39895281	39429609	G	A	1247323	NM_012090.5:c.10703-218G>A	1:g.39895281G>A	MACF1	intron_variant	criteria_provided,_single_submitter	Benign	201-500	Benign	Not_analysed
1	39895460	39429788	G	A	1272809	NM_012090.5:c.10703-39G>A	1:g.39895460G>A	MACF1	intron_variant	criteria_provided,_single_submitter	Benign	11-40	Benign	Not_analysed
1	39898644	39432972	A	G	1258945	NM_012090.5:c.11272-76A>G	1:g.39898644A>G	MACF1	intron_variant	criteria_provided,_single_submitter	Benign	41-200	Benign	Not_analysed
1	39900076	39434404	G	T	771303	NM_012090.5:c.11380-10G>T	1:g.39900076G>T	MACF1	splice_polypyrimidine_tract_variant&intron_variant	criteria_provided,_single_submitter	Benign	3-10	Benign	Not_analysed
1	39902367	39436695	T	A	1288789	NM_012090.5:c.11811+205T>A	1:g.39902367T>A	MACF1	intron_variant	criteria_provided,_single_submitter	Benign	201-500	Benign	Not_analysed
1	39906659	39440987	A	G	1258343	NM_012090.5:c.12271-16A>G	1:g.39906659A>G	MACF1	splice_polypyrimidine_tract_variant&intron_variant	criteria_provided,_single_submitter	Benign	11-40	Benign	Not_analysed
1	39908035	39442363	C	G	1291726	NM_012090.5:c.12771+43C>G	1:g.39908035C>G	MACF1	intron_variant	criteria_provided,_single_submitter	Benign	41-200	Benign	Not_analysed
1	39908701	39443029	G	A	1181591	NM_012090.5:c.13125+118G>A	1:g.39908701G>A	MACF1	intron_variant	criteria_provided,_single_submitter	Benign	41-200	Benign	Not_analysed
1	39908726	39443054	A	G	1277640	NM_012090.5:c.13125+143A>G	1:g.39908726A>G	MACF1	intron_variant	criteria_provided,_single_submitter	Benign	41-200	Benign	Not_analysed
1	39910684	39445012	T	C	1261987	NM_012090.5:c.13428+177T>C	1:g.39910684T>C	MACF1	intron_variant	criteria_provided,_single_submitter	Benign	41-200	Benign	Not_analysed
1	39913351	39447679	A	G	1178452	NM_012090.5:c.13585-13A>G	1:g.39913351A>G	MACF1	splice_polypyrimidine_tract_variant&intron_variant	criteria_provided,_single_submitter	Benign	11-40	Benign	Not_analysed
1	39913643	39447971	C	G	1275270	NM_012090.5:c.13792-62C>G	1:g.39913643C>G	MACF1	intron_variant	criteria_provided,_single_submitter	Benign	41-200	Benign	Not_analysed
1	39914090	39448418	G	A	1278393	NM_012090.5:c.13912-176G>A	1:g.39914090G>A	MACF1	intron_variant	criteria_provided,_single_submitter	Benign	41-200	Benign	Not_analysed
1	39914152	39448480	G	A	1220982	NM_012090.5:c.13912-114G>A	1:g.39914152G>A	MACF1	intron_variant	criteria_provided,_single_submitter	Benign	41-200	Benign	Not_analysed
1	39916572	39450900	C	T	1236743	NM_012090.5:c.14082-152C>T	1:g.39916572C>T	MACF1	intron_variant	criteria_provided,_single_submitter	Benign	41-200	Benign	Not_analysed
1	39919234	39453562	A	G	1291665	NM_012090.5:c.14566-145A>G	1:g.39919234A>G	MACF1	intron_variant	criteria_provided,_single_submitter	Benign	41-200	Benign	Not_analysed
1	39919616	39453944	C	T	1246793	NM_012090.5:c.14709+94C>T	1:g.39919616C>T	MACF1	intron_variant	criteria_provided,_single_submitter	Benign	41-200	Benign	Not_analysed
1	39920378	39454706	A	G	1259898	NM_012090.5:c.14710-203A>G	1:g.39920378A>G	MACF1	intron_variant	criteria_provided,_single_submitter	Benign	201-500	Benign	Not_analysed
1	39923871	39458199	A	T	1267938	NM_012090.5:c.14899-171A>T	1:g.39923871A>T	MACF1	intron_variant	criteria_provided,_single_submitter	Benign	41-200	Benign	Not_analysed
1	39924752	39459080	T	C	773142	NM_012090.5:c.15020-6T>C	1:g.39924752T>C	MACF1	splice_polypyrimidine_tract_variant&splice_region_variant&intron_variant	criteria_provided,_multiple_submitters,_no_conflicts	Benign	3-10	Benign	Not_analysed
1	39924926	39459254	T	C	783935	NM_012090.5:c.15183+5T>C	1:g.39924926T>C	MACF1	splice_donor_5th_base_variant&intron_variant	criteria_provided,_single_submitter	Benign	3-10	Benign	Not_analysed
1	39927507	39461835	G	A	1252583	NM_012090.5:c.15347-48G>A	1:g.39927507G>A	MACF1	intron_variant	criteria_provided,_single_submitter	Benign	41-200	Benign	Not_analysed
1	39929240	39463568	T	C	1286135	NM_012090.5:c.15502-44T>C	1:g.39929240T>C	MACF1	intron_variant	criteria_provided,_single_submitter	Benign	41-200	Benign	Not_analysed
1	39929416	39463744	C	T	1251267	NM_012090.5:c.15576+58C>T	1:g.39929416C>T	MACF1	intron_variant	criteria_provided,_single_submitter	Benign	41-200	Benign	Not_analysed
1	39934499	39468827	G	C	1236572	NM_012090.5:c.15694+95G>C	1:g.39934499G>C	MACF1	intron_variant	criteria_provided,_single_submitter	Benign	41-200	Benign	Not_analysed
1	39945297	39479625	C	T	1268975	NM_012090.5:c.15695-173C>T	1:g.39945297C>T	MACF1	intron_variant	criteria_provided,_single_submitter	Benign	41-200	Benign	Not_analysed
1	39950541	39484869	G	A	1273226	NM_012090.5:c.16036+139G>A	1:g.39950541G>A	MACF1	intron_variant	criteria_provided,_single_submitter	Benign	41-200	Benign	Not_analysed
1	40228754	39763082	T	C	780000	NM_001720.5:c.1059+10A>G	1:g.40228754T>C	BMP8B	intron_variant	criteria_provided,_single_submitter	Benign	3-10	Benign	Not_analysed
1	40315533	39849861	T	C	1226712	NM_017646.6:c.703+258A>G	1:g.40315533T>C	TRIT1	intron_variant	criteria_provided,_single_submitter	Benign	201-500	Benign	Not_analysed
1	40319375	39853703	C	T	684263	NM_017646.6:c.414+267G>A	1:g.40319375C>T	TRIT1	intron_variant	criteria_provided,_single_submitter	Benign	201-500	Benign	Not_analysed
1	40319379	39853707	T	C	684262	NM_017646.6:c.414+263A>G	1:g.40319379T>C	TRIT1	intron_variant	criteria_provided,_single_submitter	Benign	201-500	Benign	Not_analysed
1	40434207	39968535	T	C	1272461	NM_032793.5:c.1353-34T>C	1:g.40434207T>C	MFSD2A	intron_variant	criteria_provided,_single_submitter	Benign	11-40	Benign	Not_analysed
1	40539857	40074185	T	C	552968	NM_000310.4:c.799-2A>G	1:g.40539857T>C	PPT1	splice_acceptor_variant	criteria_provided,_single_submitter	Likely_pathogenic	1-2	Pathogenic	Not_analysed
1	40542512	40076840	A	G	558381	NM_000310.4:c.798+2T>C	1:g.40542512A>G	PPT1	splice_donor_variant	criteria_provided,_single_submitter	Likely_pathogenic	1-2	Pathogenic	Not_analysed
1	40542513	40076841	C	A	237631	NM_000310.4:c.798+1G>T	1:g.40542513C>A	PPT1	splice_donor_variant	criteria_provided,_single_submitter	Likely_pathogenic	1-2	Pathogenic	Not_analysed
1	40542586	40076914	C	T	949356	NM_000310.4:c.727-1G>A	1:g.40542586C>T	PPT1	splice_acceptor_variant	criteria_provided,_single_submitter	Pathogenic	1-2	Pathogenic	Not_analysed
1	40544332	40078660	T	C	1067368	NM_000310.4:c.628-2A>G	1:g.40544332T>C	PPT1	splice_acceptor_variant	criteria_provided,_single_submitter	Likely_pathogenic	1-2	Pathogenic	Not_analysed
1	40546061	40080389	G	A	668691	NM_000310.4:c.627+8C>T	1:g.40546061G>A	PPT1	splice_region_variant&intron_variant	criteria_provided,_multiple_submitters,_no_conflicts	Likely_benign	3-10	Benign	Not_analysed
1	40555042	40089370	C	T	1257623	NM_000310.4:c.536+40G>A	1:g.40555042C>T	PPT1	intron_variant	criteria_provided,_single_submitter	Benign	11-40	Benign	Not_analysed
1	40555057	40089385	A	G	558948	NM_000310.4:c.536+25T>C	1:g.40555057A>G	PPT1	intron_variant	criteria_provided,_single_submitter	Benign	11-40	Benign	Not_analysed
1	40555081	40089409	C	T	56199	NM_000310.4:c.536+1G>A	1:g.40555081C>T	PPT1	splice_donor_variant	criteria_provided,_single_submitter	Likely_pathogenic	1-2	Pathogenic	Not_analysed
1	40555274	40089602	C	G	673207	NM_000310.4:c.434-90G>C	1:g.40555274C>G	PPT1	intron_variant	criteria_provided,_multiple_submitters,_no_conflicts	Benign	41-200	Benign	Not_analysed
1	40555321	40089649	C	T	668044	NM_000310.4:c.434-137G>A	1:g.40555321C>T	PPT1	intron_variant	criteria_provided,_single_submitter	Benign	41-200	Benign	Not_analysed
1	40555399	40089727	C	T	668043	NM_000310.4:c.434-215G>A	1:g.40555399C>T	PPT1	intron_variant	criteria_provided,_single_submitter	Benign	201-500	Benign	Not_analysed
1	40556922	40091250	T	C	1180458	NM_000310.4:c.433+79A>G	1:g.40556922T>C	PPT1	intron_variant	criteria_provided,_multiple_submitters,_no_conflicts	Benign	41-200	Benign	Not_analysed
1	40557000	40091328	C	T	557200	NM_000310.4:c.433+1G>A	1:g.40557000C>T	PPT1	splice_donor_variant	criteria_provided,_single_submitter	Likely_pathogenic	1-2	Pathogenic	Not_analysed
1	40557073	40091401	T	C	552006	NM_000310.4:c.363-2A>G	1:g.40557073T>C	PPT1	splice_acceptor_variant	criteria_provided,_single_submitter	Likely_pathogenic	1-2	Pathogenic	Not_analysed
1	40557576	40091904	A	C	1295794	NM_000310.4:c.362+141T>G	1:g.40557576A>C	PPT1	intron_variant	criteria_provided,_single_submitter	Benign	41-200	Benign	Not_analysed
1	40557656	40091984	G	A	670733	NM_000310.4:c.362+61C>T	1:g.40557656G>A	PPT1	intron_variant	criteria_provided,_multiple_submitters,_no_conflicts	Benign	41-200	Benign	Not_analysed
1	40557845	40092173	C	G	1467103	NM_000310.4:c.235-1G>C	1:g.40557845C>G	PPT1	splice_acceptor_variant	criteria_provided,_single_submitter	Likely_pathogenic	1-2	Pathogenic	Not_analysed
1	40558256	40092584	C	G	1180459	NM_000310.4:c.125-77G>C	1:g.40558256C>G	PPT1	intron_variant	criteria_provided,_multiple_submitters,_no_conflicts	Benign	41-200	Benign	Not_analysed
1	40558345	40092673	T	A	668040	NM_000310.4:c.125-166A>T	1:g.40558345T>A	PPT1	intron_variant	criteria_provided,_single_submitter	Benign	41-200	Benign	Not_analysed
1	40558511	40092839	A	G	684001	NM_000310.4:c.125-332T>C	1:g.40558511A>G	PPT1	intron_variant	criteria_provided,_single_submitter	Benign	201-500	Benign	Not_analysed
1	40735472	40269800	A	G	1278847	NM_005857.5:c.475-175A>G	1:g.40735472A>G	ZMPSTE24	intron_variant	criteria_provided,_single_submitter	Benign	41-200	Benign	Not_analysed
1	40735800	40270128	G	C	140532	NM_005857.5:c.627+1G>C	1:g.40735800G>C	ZMPSTE24	splice_donor_variant	criteria_provided,_single_submitter	Pathogenic	1-2	Pathogenic	Not_analysed
1	40747202	40281530	G	A	731062	NM_005857.5:c.954+3G>A	1:g.40747202G>A	ZMPSTE24	splice_donor_region_variant&intron_variant	criteria_provided,_single_submitter	Benign	3-10	Benign	Not_analysed
1	40756218	40290546	C	T	1280402	NM_005857.5:c.1060-308C>T	1:g.40756218C>T	ZMPSTE24	intron_variant	criteria_provided,_single_submitter	Benign	201-500	Benign	Not_analysed
1	40756281	40290609	C	T	1246159	NM_005857.5:c.1060-245C>T	1:g.40756281C>T	ZMPSTE24	intron_variant	criteria_provided,_single_submitter	Benign	201-500	Benign	Not_analysed
1	40756893	40291221	C	T	1225461	NM_005857.5:c.1203+224C>T	1:g.40756893C>T	ZMPSTE24	intron_variant	criteria_provided,_single_submitter	Benign	201-500	Benign	Not_analysed
1	40757993	40292321	T	C	1260900	NM_005857.5:c.1204-124T>C	1:g.40757993T>C	ZMPSTE24	intron_variant	criteria_provided,_single_submitter	Benign	41-200	Benign	Not_analysed
1	40767392	40301720	G	A	1245475	NM_001852.4:c.1870+92C>T	1:g.40767392G>A	COL9A2	intron_variant	criteria_provided,_single_submitter	Benign	41-200	Benign	Not_analysed
1	40767426	40301754	A	G	1268003	NM_001852.4:c.1870+58T>C	1:g.40767426A>G	COL9A2	intron_variant	criteria_provided,_single_submitter	Benign	41-200	Benign	Not_analysed
1	40767475	40301803	A	G	297290	NM_001852.4:c.1870+9T>C	1:g.40767475A>G	COL9A2	intron_variant	criteria_provided,_multiple_submitters,_no_conflicts	Benign/Likely_benign	3-10	Benign	Not_analysed
1	40768525	40302853	G	A	679554	NM_001852.4:c.1604-44C>T	1:g.40768525G>A	COL9A2	intron_variant	criteria_provided,_single_submitter	Benign	41-200	Benign	Not_analysed
1	40768727	40303055	C	T	1234866	NM_001852.4:c.1603+76G>A	1:g.40768727C>T	COL9A2	intron_variant	criteria_provided,_single_submitter	Benign	41-200	Benign	Not_analysed
1	40769409	40303737	G	T	1250625	NM_001852.4:c.1402-61C>A	1:g.40769409G>T	COL9A2	intron_variant	criteria_provided,_single_submitter	Benign	41-200	Benign	Not_analysed
1	40769718	40304046	A	C	258371	NM_001852.4:c.1323+18T>G	1:g.40769718A>C	COL9A2	intron_variant	criteria_provided,_multiple_submitters,_no_conflicts	Benign/Likely_benign	11-40	Benign	Not_analysed
1	40770208	40304536	T	C	297300	NM_001852.4:c.1162-7A>G	1:g.40770208T>C	COL9A2	splice_polypyrimidine_tract_variant&splice_region_variant&intron_variant	criteria_provided,_multiple_submitters,_no_conflicts	Likely_benign	3-10	Benign	Not_analysed
1	40771386	40305714	C	A	1320223	NM_001852.4:c.1107+1G>T	1:g.40771386C>A	COL9A2	splice_donor_variant	criteria_provided,_single_submitter	Likely_pathogenic	1-2	Pathogenic	Not_analysed
1	40771871	40306199	A	C	876358	NM_001852.4:c.1009-12T>G	1:g.40771871A>C	COL9A2	splice_polypyrimidine_tract_variant&intron_variant	criteria_provided,_multiple_submitters,_no_conflicts	Benign	11-40	Benign	Not_analysed
1	40773289	40307617	C	T	1297262	NM_001852.4:c.954+86G>A	1:g.40773289C>T	COL9A2	intron_variant	criteria_provided,_single_submitter	Benign	41-200	Benign	Not_analysed
1	40774081	40308409	C	T	677888	NM_001852.4:c.847-164G>A	1:g.40774081C>T	COL9A2	intron_variant	criteria_provided,_single_submitter	Benign	41-200	Benign	Not_analysed
1	40774194	40308522	A	C	683426	NM_001852.4:c.847-277T>G	1:g.40774194A>C	COL9A2	intron_variant	criteria_provided,_single_submitter	Benign	201-500	Benign	Not_analysed
1	40776240	40310568	T	C	1266152	NM_001852.4:c.684+146A>G	1:g.40776240T>C	COL9A2	intron_variant	criteria_provided,_single_submitter	Benign	41-200	Benign	Not_analysed
1	40776513	40310841	C	T	1297288	NM_001852.4:c.631-74G>A	1:g.40776513C>T	COL9A2	intron_variant	criteria_provided,_single_submitter	Benign	41-200	Benign	Not_analysed
1	40778295	40312623	G	A	258386	NM_001852.4:c.304-14C>T	1:g.40778295G>A	COL9A2	splice_polypyrimidine_tract_variant&intron_variant	criteria_provided,_multiple_submitters,_no_conflicts	Likely_benign	11-40	Benign	Not_analysed
1	40778567	40312895	C	T	1251195	NM_001852.4:c.250-111G>A	1:g.40778567C>T	COL9A2	intron_variant	criteria_provided,_single_submitter	Benign	41-200	Benign	Not_analysed
1	41101572	40635900	A	G	1300631	NM_014747.3:c.359+16T>C	1:g.41101572A>G	RIMS3	intron_variant	criteria_provided,_single_submitter	Benign	11-40	Benign	Not_analysed
1	41285292	40819620	C	A	1253158	NM_004700.4:c.834+148C>A	1:g.41285292C>A	KCNQ4	intron_variant	criteria_provided,_single_submitter	Benign	41-200	Benign	Not_analysed
1	41285295	40819623	A	G	1241861	NM_004700.4:c.834+151A>G	1:g.41285295A>G	KCNQ4	intron_variant	criteria_provided,_single_submitter	Benign	41-200	Benign	Not_analysed
1	41285933	40820261	G	A	951928	NM_004700.4:c.1041+1G>A	1:g.41285933G>A	KCNQ4	splice_donor_variant	criteria_provided,_single_submitter	Likely_pathogenic	1-2	Pathogenic	Not_analysed
1	41288105	40822433	G	C	1287622	NM_004700.4:c.1130+31G>C	1:g.41288105G>C	KCNQ4	intron_variant	criteria_provided,_single_submitter	Benign	11-40	Benign	Not_analysed
1	41289579	40823907	C	T	1230868	NM_004700.4:c.1131-190C>T	1:g.41289579C>T	KCNQ4	intron_variant	criteria_provided,_single_submitter	Benign	41-200	Benign	Not_analysed
1	41289993	40824321	T	C	1245275	NM_004700.4:c.1292+63T>C	1:g.41289993T>C	KCNQ4	intron_variant	criteria_provided,_single_submitter	Benign	41-200	Benign	Not_analysed
1	41298652	40832980	T	C	1266980	NM_004700.4:c.1514-34T>C	1:g.41298652T>C	KCNQ4	intron_variant	criteria_provided,_single_submitter	Benign	11-40	Benign	Not_analysed
1	41298858	40833186	A	G	1234826	NM_004700.4:c.1613+73A>G	1:g.41298858A>G	KCNQ4	intron_variant	criteria_provided,_single_submitter	Benign	41-200	Benign	Not_analysed
1	41300422	40834750	C	T	1225912	NM_004700.4:c.1614-217C>T	1:g.41300422C>T	KCNQ4	intron_variant	criteria_provided,_single_submitter	Benign	201-500	Benign	Not_analysed
1	41300536	40834864	G	A	1264521	NM_004700.4:c.1614-103G>A	1:g.41300536G>A	KCNQ4	intron_variant	criteria_provided,_single_submitter	Benign	41-200	Benign	Not_analysed
1	41300952	40835280	C	A	1271549	NM_004700.4:c.1745+182C>A	1:g.41300952C>A	KCNQ4	intron_variant	criteria_provided,_single_submitter	Benign	41-200	Benign	Not_analysed
1	41301019	40835347	T	C	1242460	NM_004700.4:c.1745+249T>C	1:g.41301019T>C	KCNQ4	intron_variant	criteria_provided,_single_submitter	Benign	201-500	Benign	Not_analysed
1	41301026	40835354	G	C	1183722	NM_004700.4:c.1745+256G>C	1:g.41301026G>C	KCNQ4	intron_variant	criteria_provided,_single_submitter	Benign	201-500	Benign	Not_analysed
1	41301034	40835362	G	C	1265651	NM_004700.4:c.1745+264G>C	1:g.41301034G>C	KCNQ4	intron_variant	criteria_provided,_single_submitter	Benign	201-500	Benign	Not_analysed
1	41456821	40991149	T	G	1168244	NM_001905.4:c.556-16T>G	1:g.41456821T>G	CTPS1	splice_polypyrimidine_tract_variant&intron_variant	criteria_provided,_single_submitter	Benign	11-40	Benign	Not_analysed
1	41474400	41008728	C	G	1165019	NM_001905.4:c.1449+14C>G	1:g.41474400C>G	CTPS1	intron_variant	criteria_provided,_single_submitter	Benign	11-40	Benign	Not_analysed
1	41475085	41009413	A	G	1255416	NM_001905.4:c.1547-32A>G	1:g.41475085A>G	CTPS1	intron_variant	criteria_provided,_single_submitter	Benign	11-40	Benign	Not_analysed
1	41475832	41010160	G	C	140454	NM_001905.4:c.1692-1G>C	1:g.41475832G>C	CTPS1	splice_acceptor_variant	criteria_provided,_multiple_submitters,_no_conflicts	Pathogenic	1-2	Pathogenic	Not_analysed
1	41946868	41481197	C	T	716660	NM_001956.5:c.345-4G>A	1:g.41946868C>T	EDN2	splice_polypyrimidine_tract_variant&splice_region_variant&intron_variant	criteria_provided,_single_submitter	Benign	3-10	Benign	Not_analysed
1	43200855	42735184	G	A	1276324	NM_148960.3:c.627-50C>T	1:g.43200855G>A	CLDN19	intron_variant	criteria_provided,_single_submitter	Benign	41-200	Benign	Not_analysed
1	43201216	42735545	A	C	1287286	NM_148960.3:c.626+333T>G	1:g.43201216A>C	CLDN19	intron_variant	criteria_provided,_single_submitter	Benign	201-500	Benign	Not_analysed
1	43213084	42747413	C	T	1486163	NM_022356.4:c.1915-1G>A	1:g.43213084C>T	P3H1	splice_acceptor_variant	criteria_provided,_single_submitter	Likely_pathogenic	1-2	Pathogenic	Not_analysed
1	43213471	42747800	T	G	982090	NM_022356.4:c.1839-2A>C	1:g.43213471T>G	P3H1	splice_acceptor_variant	criteria_provided,_multiple_submitters,_no_conflicts	Pathogenic/Likely_pathogenic	1-2	Pathogenic	Not_analysed
1	43213610	42747939	T	C	667664	NM_022356.4:c.1839-141A>G	1:g.43213610T>C	P3H1	intron_variant	criteria_provided,_single_submitter	Benign	41-200	Benign	Not_analysed
1	43213797	42748126	A	G	674900	NM_022356.4:c.1838+74T>C	1:g.43213797A>G	P3H1	intron_variant	criteria_provided,_single_submitter	Benign	41-200	Benign	Not_analysed
1	43215571	42749900	A	G	667663	NM_022356.4:c.1720+286T>C	1:g.43215571A>G	P3H1	intron_variant	criteria_provided,_single_submitter	Benign	201-500	Benign	Not_analysed
1	43215805	42750134	G	A	1227587	NM_022356.4:c.1720+52C>T	1:g.43215805G>A	P3H1	intron_variant	criteria_provided,_single_submitter	Benign	41-200	Benign	Not_analysed
1	43216183	42750512	A	G	1269646	NM_022356.4:c.1570-176T>C	1:g.43216183A>G	P3H1	intron_variant	criteria_provided,_single_submitter	Benign	41-200	Benign	Not_analysed
1	43216330	42750659	T	G	1261381	NM_022356.4:c.1570-323A>C	1:g.43216330T>G	P3H1	intron_variant	criteria_provided,_single_submitter	Benign	201-500	Benign	Not_analysed
1	43217902	42752231	C	T	1294187	NM_022356.4:c.1569+43G>A	1:g.43217902C>T	P3H1	intron_variant	criteria_provided,_single_submitter	Benign	41-200	Benign	Not_analysed
1	43220539	42754868	C	T	1519163	NM_022356.4:c.1345+1G>A	1:g.43220539C>T	P3H1	splice_donor_variant	criteria_provided,_single_submitter	Likely_pathogenic	1-2	Pathogenic	Not_analysed
1	43220834	42755163	A	G	1460006	NM_022356.4:c.1223+2T>C	1:g.43220834A>G	P3H1	splice_donor_variant	criteria_provided,_single_submitter	Pathogenic	1-2	Pathogenic	Not_analysed
1	43220890	42755219	T	A	571428	NM_022356.4:c.1171-2A>T	1:g.43220890T>A	P3H1	splice_acceptor_variant	criteria_provided,_single_submitter	Likely_pathogenic	1-2	Pathogenic	Not_analysed
1	43221187	42755516	C	T	1247565	NM_022356.4:c.1170+32G>A	1:g.43221187C>T	P3H1	intron_variant	criteria_provided,_single_submitter	Benign	11-40	Benign	Not_analysed
1	43223594	42757923	C	T	1479322	NM_022356.4:c.941-1G>A	1:g.43223594C>T	P3H1	splice_acceptor_variant	criteria_provided,_single_submitter	Likely_pathogenic	1-2	Pathogenic	Not_analysed
1	43224522	42758851	C	A	566929	NM_022356.4:c.940+1G>T	1:g.43224522C>A	P3H1	splice_donor_variant	criteria_provided,_single_submitter	Likely_pathogenic	1-2	Pathogenic	Not_analysed
1	43393267	42927596	G	C	297379	NM_006516.4:c.1278+9C>G	1:g.43393267G>C	SLC2A1	intron_variant	criteria_provided,_multiple_submitters,_no_conflicts	Benign/Likely_benign	3-10	Benign	Not_analysed
1	43393696	42928025	C	T	1296170	NM_006516.4:c.1075-217G>A	1:g.43393696C>T	SLC2A1	intron_variant	criteria_provided,_single_submitter	Benign	201-500	Benign	Not_analysed
1	43394372	42928701	G	C	1296165	NM_006516.4:c.1074+231C>G	1:g.43394372G>C	SLC2A1	intron_variant	criteria_provided,_single_submitter	Benign	201-500	Benign	Not_analysed
1	43394471	42928800	A	G	1261803	NM_006516.4:c.1074+132T>C	1:g.43394471A>G	SLC2A1	intron_variant	criteria_provided,_single_submitter	Benign	41-200	Benign	Not_analysed
1	43394856	42929185	G	T	1243674	NM_006516.4:c.972+25C>A	1:g.43394856G>T	SLC2A1	intron_variant	criteria_provided,_single_submitter	Benign	11-40	Benign	Not_analysed
1	43394880	42929209	C	G	1073489	NM_006516.4:c.972+1G>C	1:g.43394880C>G	SLC2A1	splice_donor_variant	criteria_provided,_single_submitter	Pathogenic	1-2	Pathogenic	Not_analysed
1	43394987	42929316	T	C	1184109	NM_006516.4:c.868-2A>G	1:g.43394987T>C	SLC2A1	splice_acceptor_variant	criteria_provided,_single_submitter	Pathogenic	1-2	Pathogenic	Not_analysed
1	43394987	42929316	T	G	1068428	NM_006516.4:c.868-2A>C	1:g.43394987T>G	SLC2A1	splice_acceptor_variant	criteria_provided,_single_submitter	Likely_pathogenic	1-2	Pathogenic	Not_analysed
1	43395454	42929783	G	C	1320153	NM_006516.4:c.680-3C>G	1:g.43395454G>C	SLC2A1	splice_polypyrimidine_tract_variant&splice_region_variant&intron_variant	criteria_provided,_single_submitter	Likely_pathogenic	3-10	Pathogenic	Not_analysed
1	43396538	42930867	C	T	665005	NM_006516.4:c.276-1G>A	1:g.43396538C>T	SLC2A1	splice_acceptor_variant	criteria_provided,_single_submitter	Likely_pathogenic	1-2	Pathogenic	Not_analysed
1	43396546	42930875	G	A	139156	NM_006516.4:c.276-9C>T	1:g.43396546G>A	SLC2A1	splice_polypyrimidine_tract_variant&intron_variant	criteria_provided,_multiple_submitters,_no_conflicts	Benign/Likely_benign	3-10	Benign	Not_analysed
1	43396587	42930916	G	A	1300607	NM_006516.4:c.276-50C>T	1:g.43396587G>A	SLC2A1	intron_variant	criteria_provided,_single_submitter	Benign	41-200	Benign	Not_analysed
1	43396716	42931045	C	G	1254825	NM_006516.4:c.275+1G>C	1:g.43396716C>G	SLC2A1	splice_donor_variant	criteria_provided,_single_submitter	Pathogenic	1-2	Pathogenic	Not_analysed
1	43396716	42931045	C	T	1521448	NM_006516.4:c.275+1G>A	1:g.43396716C>T	SLC2A1	splice_donor_variant	criteria_provided,_single_submitter	Likely_pathogenic	1-2	Pathogenic	Not_analysed
1	43409179	42943508	G	T	670109	NM_006516.4:c.19-187C>A	1:g.43409179G>T	SLC2A1	intron_variant	criteria_provided,_single_submitter	Benign	41-200	Benign	Not_analysed
1	43409364	42943693	T	C	1178262	NM_006516.4:c.19-372A>G	1:g.43409364T>C	SLC2A1	intron_variant	criteria_provided,_single_submitter	Benign	201-500	Benign	Not_analysed
1	43409420	42943749	C	T	1268514	NM_006516.4:c.19-428G>A	1:g.43409420C>T	SLC2A1	intron_variant	criteria_provided,_single_submitter	Benign	201-500	Benign	Not_analysed
1	43424303	42958632	A	C	961319	NM_006516.4:c.18+2T>G	1:g.43424303A>C	SLC2A1	splice_donor_variant	criteria_provided,_single_submitter	Pathogenic	1-2	Pathogenic	Not_analysed
1	43803599	43337928	G	T	1489422	NM_005373.3:c.79+1G>T	1:g.43803599G>T	MPL	splice_donor_variant	criteria_provided,_single_submitter	Likely_pathogenic	1-2	Pathogenic	Not_analysed
1	43803903	43338232	G	A	1324730	NM_005373.3:c.212+1G>A	1:g.43803903G>A	MPL	splice_donor_variant	criteria_provided,_single_submitter	Likely_pathogenic	1-2	Pathogenic	Not_analysed
1	43804668	43338997	G	T	1247874	NM_005373.3:c.392-274G>T	1:g.43804668G>T	MPL	intron_variant	criteria_provided,_single_submitter	Benign	201-500	Benign	Not_analysed
1	43805242	43339571	T	A	1486580	NM_005373.3:c.690+2T>A	1:g.43805242T>A	MPL	splice_donor_variant	criteria_provided,_single_submitter	Likely_pathogenic	1-2	Pathogenic	Not_analysed
1	43805457	43339786	C	T	1236138	NM_005373.3:c.691-178C>T	1:g.43805457C>T	MPL	intron_variant	criteria_provided,_single_submitter	Benign	41-200	Benign	Not_analysed
1	43806186	43340515	T	A	1501999	NM_005373.3:c.980+2T>A	1:g.43806186T>A	MPL	splice_donor_variant	criteria_provided,_single_submitter	Likely_pathogenic	1-2	Pathogenic	Not_analysed
1	43812115	43346444	G	C	665962	NM_005373.3:c.981-1G>C	1:g.43812115G>C	MPL	splice_acceptor_variant	criteria_provided,_single_submitter	Likely_pathogenic	1-2	Pathogenic	Not_analysed
1	43812301	43346630	G	C	834439	NM_005373.3:c.1165+1G>C	1:g.43812301G>C	MPL	splice_donor_variant	criteria_provided,_single_submitter	Likely_pathogenic	1-2	Pathogenic	Not_analysed
1	43812462	43346791	G	C	1523230	NM_005373.3:c.1166-1G>C	1:g.43812462G>C	MPL	splice_acceptor_variant	criteria_provided,_single_submitter	Likely_pathogenic	1-2	Pathogenic	Not_analysed
1	43814453	43348782	T	C	1222725	NM_005373.3:c.1309-61T>C	1:g.43814453T>C	MPL	intron_variant	criteria_provided,_single_submitter	Benign	41-200	Benign	Not_analysed
1	43814486	43348815	C	G	1233648	NM_005373.3:c.1309-28C>G	1:g.43814486C>G	MPL	intron_variant	criteria_provided,_single_submitter	Benign	11-40	Benign	Not_analysed
1	43814504	43348833	C	T	259755	NM_005373.3:c.1309-10C>T	1:g.43814504C>T	MPL	splice_polypyrimidine_tract_variant&intron_variant	criteria_provided,_multiple_submitters,_no_conflicts	Benign/Likely_benign	3-10	Benign	Not_analysed
1	43814513	43348842	G	T	1066276	NM_005373.3:c.1309-1G>T	1:g.43814513G>T	MPL	splice_acceptor_variant	criteria_provided,_single_submitter	Likely_pathogenic	1-2	Pathogenic	Not_analysed
1	43814674	43349003	G	C	1320277	NM_005373.3:c.1468+1G>C	1:g.43814674G>C	MPL	splice_donor_variant	criteria_provided,_single_submitter	Pathogenic	1-2	Pathogenic	Not_analysed
1	43814864	43349193	T	C	1250463	NM_005373.3:c.1469-70T>C	1:g.43814864T>C	MPL	intron_variant	criteria_provided,_single_submitter	Benign	41-200	Benign	Not_analysed
1	43814933	43349262	G	T	1067496	NM_005373.3:c.1469-1G>T	1:g.43814933G>T	MPL	splice_acceptor_variant	criteria_provided,_single_submitter	Likely_pathogenic	1-2	Pathogenic	Not_analysed
1	43817886	43352215	G	A	1492963	NM_005373.3:c.1566-1G>A	1:g.43817886G>A	MPL	splice_acceptor_variant	criteria_provided,_single_submitter	Likely_pathogenic	1-2	Pathogenic	Not_analysed
1	43868510	43402839	C	T	1267336	NM_001365999.1:c.28-338C>T	1:g.43868510C>T	SZT2	intron_variant	criteria_provided,_single_submitter	Benign	201-500	Benign	Not_analysed
1	43868974	43403303	G	A	1198403	NM_001365999.1:c.153+1G>A	1:g.43868974G>A	SZT2	splice_donor_variant	criteria_provided,_multiple_submitters,_no_conflicts	Likely_pathogenic	1-2	Pathogenic	Not_analysed
1	43869235	43403564	G	C	1252791	NM_001365999.1:c.154-37G>C	1:g.43869235G>C	SZT2	intron_variant	criteria_provided,_multiple_submitters,_no_conflicts	Benign	11-40	Benign	Not_analysed
1	43870222	43404551	G	C	1066830	NM_001365999.1:c.498+1G>C	1:g.43870222G>C	SZT2	splice_donor_variant	criteria_provided,_single_submitter	Likely_pathogenic	1-2	Pathogenic	Not_analysed
1	43885404	43419733	G	C	851104	NM_001365999.1:c.880-1G>C	1:g.43885404G>C	SZT2	splice_acceptor_variant	criteria_provided,_single_submitter	Pathogenic	1-2	Pathogenic	Not_analysed
1	43885823	43420152	G	A	944833	NM_001365999.1:c.1091-1G>A	1:g.43885823G>A	SZT2	splice_acceptor_variant	criteria_provided,_single_submitter	Likely_pathogenic	1-2	Pathogenic	Not_analysed
1	43885995	43420324	G	A	1492022	NM_001365999.1:c.1261+1G>A	1:g.43885995G>A	SZT2	splice_donor_variant	criteria_provided,_single_submitter	Likely_pathogenic	1-2	Pathogenic	Not_analysed
1	43886321	43420650	A	G	1256943	NM_001365999.1:c.1262-99A>G	1:g.43886321A>G	SZT2	intron_variant	criteria_provided,_single_submitter	Benign	41-200	Benign	Not_analysed
1	43887146	43421475	G	A	1295761	NM_001365999.1:c.1626+172G>A	1:g.43887146G>A	SZT2	intron_variant	criteria_provided,_single_submitter	Benign	41-200	Benign	Not_analysed
1	43888349	43422678	G	C	1251350	NM_001365999.1:c.1922+46G>C	1:g.43888349G>C	SZT2	intron_variant	criteria_provided,_single_submitter	Benign	41-200	Benign	Not_analysed
1	43888988	43423317	G	T	1067493	NM_001365999.1:c.2255+1G>T	1:g.43888988G>T	SZT2	splice_donor_variant	criteria_provided,_single_submitter	Likely_pathogenic	1-2	Pathogenic	Not_analysed
1	43889878	43424207	C	T	695710	NM_001365999.1:c.2256-10C>T	1:g.43889878C>T	SZT2	splice_polypyrimidine_tract_variant&intron_variant	criteria_provided,_multiple_submitters,_no_conflicts	Likely_benign	3-10	Benign	Not_analysed
1	43895677	43430006	A	C	1165512	NM_001365999.1:c.4309-5A>C	1:g.43895677A>C	SZT2	splice_polypyrimidine_tract_variant&splice_region_variant&intron_variant	criteria_provided,_single_submitter	Benign	3-10	Benign	Not_analysed
1	43895681	43430010	G	A	1067818	NM_001365999.1:c.4309-1G>A	1:g.43895681G>A	SZT2	splice_acceptor_variant	criteria_provided,_single_submitter	Likely_pathogenic	1-2	Pathogenic	Not_analysed
1	43897129	43431458	A	G	598948	NM_001365999.1:c.5025-2A>G	1:g.43897129A>G	SZT2	splice_acceptor_variant	criteria_provided,_single_submitter	Likely_pathogenic	1-2	Pathogenic	Not_analysed
1	43897196	43431525	T	C	960167	NM_001365999.1:c.5088+2T>C	1:g.43897196T>C	SZT2	splice_donor_variant	criteria_provided,_single_submitter	Likely_pathogenic	1-2	Pathogenic	Not_analysed
1	43899068	43433397	G	A	1230402	NM_001365999.1:c.5804+207G>A	1:g.43899068G>A	SZT2	intron_variant	criteria_provided,_single_submitter	Benign	201-500	Benign	Not_analysed
1	43903695	43438024	A	G	1295762	NM_001365999.1:c.6508+122A>G	1:g.43903695A>G	SZT2	intron_variant	criteria_provided,_single_submitter	Benign	41-200	Benign	Not_analysed
1	43904316	43438645	A	G	1236221	NM_001365999.1:c.6509-54A>G	1:g.43904316A>G	SZT2	intron_variant	criteria_provided,_single_submitter	Benign	41-200	Benign	Not_analysed
1	43904490	43438819	T	G	1489798	NM_001365999.1:c.6627+2T>G	1:g.43904490T>G	SZT2	splice_donor_variant	criteria_provided,_single_submitter	Likely_pathogenic	1-2	Pathogenic	Not_analysed
1	43905720	43440049	G	T	841892	NM_001365999.1:c.7210+1G>T	1:g.43905720G>T	SZT2	splice_donor_variant	criteria_provided,_single_submitter	Likely_pathogenic	1-2	Pathogenic	Not_analysed
1	43905819	43440148	T	C	1230576	NM_001365999.1:c.7210+100T>C	1:g.43905819T>C	SZT2	intron_variant	criteria_provided,_single_submitter	Benign	41-200	Benign	Not_analysed
1	43906482	43440811	C	T	1236862	NM_001365999.1:c.7344+225C>T	1:g.43906482C>T	SZT2	intron_variant	criteria_provided,_single_submitter	Benign	201-500	Benign	Not_analysed
1	43907092	43441421	G	A	1242372	NM_001365999.1:c.7511+41G>A	1:g.43907092G>A	SZT2	intron_variant	criteria_provided,_single_submitter	Benign	41-200	Benign	Not_analysed
1	43907803	43442132	T	C	958144	NM_001365999.1:c.7873+2T>C	1:g.43907803T>C	SZT2	splice_donor_variant	criteria_provided,_single_submitter	Likely_pathogenic	1-2	Pathogenic	Not_analysed
1	43909265	43443594	T	C	260626	NM_001365999.1:c.8626-3T>C	1:g.43909265T>C	SZT2	splice_polypyrimidine_tract_variant&splice_region_variant&intron_variant	criteria_provided,_multiple_submitters,_no_conflicts	Benign	3-10	Benign	Not_analysed
1	43912840	43447169	G	A	1067383	NM_001365999.1:c.9286+1G>A	1:g.43912840G>A	SZT2	splice_donor_variant	criteria_provided,_single_submitter	Likely_pathogenic	1-2	Pathogenic	Not_analysed
1	43913208	43447537	T	C	695686	NM_001365999.1:c.9287-8T>C	1:g.43913208T>C	SZT2	splice_polypyrimidine_tract_variant&splice_region_variant&intron_variant	criteria_provided,_multiple_submitters,_no_conflicts	Likely_benign	3-10	Benign	Not_analysed
1	44019313	43553642	G	A	719243	NM_002840.5:c.237+5G>A	1:g.44019313G>A	PTPRF	splice_donor_5th_base_variant&intron_variant	criteria_provided,_single_submitter	Benign	3-10	Benign	Not_analysed
1	44057233	43591562	G	A	731269	NM_002840.5:c.1531+9G>A	1:g.44057233G>A	PTPRF	intron_variant	criteria_provided,_single_submitter	Benign	3-10	Benign	Not_analysed
1	44079280	43613609	C	T	791790	NM_002840.5:c.3974-9C>T	1:g.44079280C>T	PTPRF	splice_polypyrimidine_tract_variant&intron_variant	criteria_provided,_single_submitter	Benign	3-10	Benign	Not_analysed
1	44257821	43792150	G	A	1028498	NM_006279.5:c.166+1G>A	1:g.44257821G>A	ST3GAL3	splice_donor_variant	criteria_provided,_multiple_submitters,_no_conflicts	Pathogenic/Likely_pathogenic	1-2	Pathogenic	Not_analysed
1	44258040	43792369	A	G	1236159	NM_006279.5:c.166+220A>G	1:g.44258040A>G	ST3GAL3	intron_variant	criteria_provided,_single_submitter	Benign	201-500	Benign	Not_analysed
1	44303743	43838071	C	T	1253557	NM_006279.5:c.210-148C>T	1:g.44303743C>T	ST3GAL3	intron_variant	criteria_provided,_single_submitter	Benign	41-200	Benign	Not_analysed
1	44360151	43894479	T	C	1339011	NM_006279.5:c.397+2T>C	1:g.44360151T>C	ST3GAL3	splice_donor_variant	criteria_provided,_single_submitter	Likely_pathogenic	1-2	Pathogenic	Not_analysed
1	44360321	43894649	T	G	1296229	NM_006279.5:c.397+172T>G	1:g.44360321T>G	ST3GAL3	intron_variant	criteria_provided,_single_submitter	Benign	41-200	Benign	Not_analysed
1	44363623	43897951	C	G	1283068	NM_006279.5:c.398-284C>G	1:g.44363623C>G	ST3GAL3	intron_variant	criteria_provided,_single_submitter	Benign	201-500	Benign	Not_analysed
1	44363710	43898038	T	C	1262588	NM_006279.5:c.398-197T>C	1:g.44363710T>C	ST3GAL3	intron_variant	criteria_provided,_single_submitter	Benign	41-200	Benign	Not_analysed
1	44365454	43899782	C	G	1255174	NM_006279.5:c.744+55C>G	1:g.44365454C>G	ST3GAL3	intron_variant	criteria_provided,_single_submitter	Benign	41-200	Benign	Not_analysed
1	44365529	43899857	G	A	1275447	NM_006279.5:c.744+130G>A	1:g.44365529G>A	ST3GAL3	intron_variant	criteria_provided,_single_submitter	Benign	41-200	Benign	Not_analysed
1	44385772	43920100	C	T	1228590	NM_006279.5:c.745-304C>T	1:g.44385772C>T	ST3GAL3	intron_variant	criteria_provided,_single_submitter	Benign	201-500	Benign	Not_analysed
1	44386305	43920633	C	T	1259769	NM_006279.5:c.891+83C>T	1:g.44386305C>T	ST3GAL3	intron_variant	criteria_provided,_single_submitter	Benign	41-200	Benign	Not_analysed
1	44386445	43920773	G	A	130375	NM_006279.5:c.892-9G>A	1:g.44386445G>A	ST3GAL3	splice_polypyrimidine_tract_variant&intron_variant	criteria_provided,_multiple_submitters,_no_conflicts	Benign	3-10	Benign	Not_analysed
1	44386642	43920970	G	C	1261387	NM_006279.5:c.1038+42G>C	1:g.44386642G>C	ST3GAL3	intron_variant	criteria_provided,_single_submitter	Benign	41-200	Benign	Not_analysed
1	44467382	44001710	T	A	1249844	NM_001024845.3:c.963-83A>T	1:g.44467382T>A	SLC6A9	intron_variant	criteria_provided,_single_submitter	Benign	41-200	Benign	Not_analysed
1	44474336	44008664	A	G	1252567	NM_001024845.3:c.320-41T>C	1:g.44474336A>G	SLC6A9	intron_variant	criteria_provided,_single_submitter	Benign	41-200	Benign	Not_analysed
1	44475408	44009736	T	C	1290251	NM_001024845.3:c.319+229A>G	1:g.44475408T>C	SLC6A9	intron_variant	criteria_provided,_single_submitter	Benign	201-500	Benign	Not_analysed
1	44475586	44009914	G	A	1232090	NM_001024845.3:c.319+51C>T	1:g.44475586G>A	SLC6A9	intron_variant	criteria_provided,_single_submitter	Benign	41-200	Benign	Not_analysed
1	44475987	44010315	T	C	1294943	NM_001024845.3:c.188-219A>G	1:g.44475987T>C	SLC6A9	intron_variant	criteria_provided,_single_submitter	Benign	201-500	Benign	Not_analysed
1	44476203	44010531	C	G	1282550	NM_001024845.3:c.187+195G>C	1:g.44476203C>G	SLC6A9	intron_variant	criteria_provided,_single_submitter	Benign	41-200	Benign	Not_analysed
1	44476352	44010680	G	T	1221732	NM_001024845.3:c.187+46C>A	1:g.44476352G>T	SLC6A9	intron_variant	criteria_provided,_single_submitter	Benign	41-200	Benign	Not_analysed
1	45268936	44803264	C	T	722532	NM_004073.4:c.949-4C>T	1:g.45268936C>T	PLK3	splice_polypyrimidine_tract_variant&splice_region_variant&intron_variant	criteria_provided,_single_submitter	Benign	3-10	Benign	Not_analysed
1	45291708	44826036	G	T	1267709	NM_003738.5:c.3114+214C>A	1:g.45291708G>T	PTCH2	intron_variant	criteria_provided,_single_submitter	Benign	201-500	Benign	Not_analysed
1	45292483	44826811	C	T	1288684	NM_003738.5:c.2696-43G>A	1:g.45292483C>T	PTCH2	intron_variant	criteria_provided,_single_submitter	Benign	41-200	Benign	Not_analysed
1	45292985	44827313	G	A	1165941	NM_003738.5:c.2372-4C>T	1:g.45292985G>A	PTCH2	splice_polypyrimidine_tract_variant&splice_region_variant&intron_variant	criteria_provided,_single_submitter	Benign	3-10	Benign	Not_analysed
1	45294156	44828484	T	C	1327456	NM_003738.5:c.1590+22A>G	1:g.45294156T>C	PTCH2	intron_variant	criteria_provided,_single_submitter	Benign	11-40	Benign	Not_analysed
1	45295283	44829611	G	A	698931	NM_003738.5:c.1083+3C>T	1:g.45295283G>A	PTCH2	splice_donor_region_variant&intron_variant	criteria_provided,_single_submitter	Benign	3-10	Benign	Not_analysed
1	45296277	44830605	G	A	1271426	NM_003738.5:c.813+243C>T	1:g.45296277G>A	PTCH2	intron_variant	criteria_provided,_single_submitter	Benign	201-500	Benign	Not_analysed
1	45297753	44832081	A	G	1250626	NM_003738.5:c.456-37T>C	1:g.45297753A>G	PTCH2	intron_variant	criteria_provided,_single_submitter	Benign	11-40	Benign	Not_analysed
1	45340282	44874610	C	T	1288223	NM_020365.5:c.1202+68G>A	1:g.45340282C>T	EIF2B3	intron_variant	criteria_provided,_single_submitter	Benign	41-200	Benign	Not_analysed
1	45340342	44874670	A	C	95945	NM_020365.5:c.1202+8T>G	1:g.45340342A>C	EIF2B3	splice_region_variant&intron_variant	criteria_provided,_multiple_submitters,_no_conflicts	Benign/Likely_benign	3-10	Benign	Not_analysed
1	45340703	44875031	T	C	1232545	NM_020365.5:c.1054-205A>G	1:g.45340703T>C	EIF2B3	intron_variant	criteria_provided,_single_submitter	Benign	201-500	Benign	Not_analysed
1	45341279	44875607	C	T	1168825	NM_020365.5:c.1053+11G>A	1:g.45341279C>T	EIF2B3	intron_variant	criteria_provided,_single_submitter	Benign	11-40	Benign	Not_analysed
1	45345481	44879809	T	C	261224	NM_020365.5:c.975+9A>G	1:g.45345481T>C	EIF2B3	intron_variant	criteria_provided,_multiple_submitters,_no_conflicts	Benign/Likely_benign	3-10	Benign	Not_analysed
1	45363300	44897628	G	C	1258642	NM_020365.5:c.567-184C>G	1:g.45363300G>C	EIF2B3	intron_variant	criteria_provided,_single_submitter	Benign	41-200	Benign	Not_analysed
1	45443766	44978094	G	A	1289184	NM_020365.5:c.294+221C>T	1:g.45443766G>A	EIF2B3	intron_variant	criteria_provided,_single_submitter	Benign	201-500	Benign	Not_analysed
1	45443894	44978222	T	C	1252293	NM_020365.5:c.294+93A>G	1:g.45443894T>C	EIF2B3	intron_variant	criteria_provided,_single_submitter	Benign	41-200	Benign	Not_analysed
1	45444136	44978464	T	C	95946	NM_020365.5:c.149-4A>G	1:g.45444136T>C	EIF2B3	splice_polypyrimidine_tract_variant&splice_region_variant&intron_variant	criteria_provided,_multiple_submitters,_no_conflicts	Benign/Likely_benign	3-10	Benign	Not_analysed
1	45478578	45012906	G	C	915319	NM_000374.5:c.21-1G>C	1:g.45478578G>C	UROD	splice_acceptor_variant	criteria_provided,_single_submitter	Pathogenic	1-2	Pathogenic	Not_analysed
1	45478807	45013135	G	A	1505400	NM_000374.5:c.134-1G>A	1:g.45478807G>A	UROD	splice_acceptor_variant	criteria_provided,_single_submitter	Likely_pathogenic	1-2	Pathogenic	Not_analysed
1	45479743	45014071	G	C	67	NM_000374.5:c.636+1G>C	1:g.45479743G>C	UROD	splice_donor_variant	criteria_provided,_single_submitter	Pathogenic	1-2	Pathogenic	Not_analysed
1	45795118	45329446	A	G	557662	NM_001048174.2:c.1435-9T>C	1:g.45795118A>G	MUTYH	splice_polypyrimidine_tract_variant&intron_variant	criteria_provided,_multiple_submitters,_no_conflicts	Likely_benign	3-10	Benign	Not_analysed
1	45796186	45330514	A	G	1499267	NM_001048174.2:c.1434+2T>C	1:g.45796186A>G	MUTYH	splice_donor_variant	criteria_provided,_single_submitter	Likely_pathogenic	1-2	Pathogenic	Not_analysed
1	45796246	45330574	G	C	378185	NM_001048174.2:c.1393-17C>G	1:g.45796246G>C	MUTYH	splice_polypyrimidine_tract_variant&intron_variant	criteria_provided,_multiple_submitters,_no_conflicts	Likely_benign	11-40	Benign	Not_analysed
1	45797007	45331335	C	T	1067948	NM_001048174.2:c.1240-1G>A	1:g.45797007C>T	MUTYH	splice_acceptor_variant	criteria_provided,_single_submitter	Likely_pathogenic	1-2	Pathogenic	Not_analysed
1	45797008	45331336	T	G	919594	NM_001048174.2:c.1240-2A>C	1:g.45797008T>G	MUTYH	splice_acceptor_variant	criteria_provided,_single_submitter	Likely_pathogenic	1-2	Pathogenic	Not_analysed
1	45797091	45331419	C	A	940848	NM_001048174.2:c.1239+1G>T	1:g.45797091C>A	MUTYH	splice_donor_variant	criteria_provided,_single_submitter	Likely_pathogenic	1-2	Pathogenic	Not_analysed
1	45797331	45331659	A	G	839049	NM_001048174.2:c.1102+2T>C	1:g.45797331A>G	MUTYH	splice_donor_variant	criteria_provided,_single_submitter	Likely_pathogenic	1-2	Pathogenic	Not_analysed
1	45797332	45331660	C	T	140874	NM_001048174.2:c.1102+1G>A	1:g.45797332C>T	MUTYH	splice_donor_variant	criteria_provided,_multiple_submitters,_no_conflicts	Likely_pathogenic	1-2	Pathogenic	Not_analysed
1	45797522	45331850	C	A	1072724	NM_001048174.2:c.914-1G>T	1:g.45797522C>A	MUTYH	splice_acceptor_variant	criteria_provided,_multiple_submitters,_no_conflicts	Pathogenic/Likely_pathogenic	1-2	Pathogenic	Not_analysed
1	45797694	45332022	C	T	1348024	NM_001048174.2:c.913+1G>A	1:g.45797694C>T	MUTYH	splice_donor_variant	criteria_provided,_single_submitter	Likely_pathogenic	1-2	Pathogenic	Not_analysed
1	45797769	45332097	C	G	924847	NM_001048174.2:c.850-11G>C	1:g.45797769C>G	MUTYH	splice_polypyrimidine_tract_variant&intron_variant	criteria_provided,_multiple_submitters,_no_conflicts	Benign/Likely_benign	11-40	Benign	Not_analysed
1	45797837	45332165	C	A	1067242	NM_001048174.2:c.849+1G>T	1:g.45797837C>A	MUTYH	splice_donor_variant	criteria_provided,_single_submitter	Likely_pathogenic	1-2	Pathogenic	Not_analysed
1	45797984	45332312	T	G	942834	NM_001048174.2:c.705-2A>C	1:g.45797984T>G	MUTYH	splice_acceptor_variant	criteria_provided,_single_submitter	Likely_pathogenic	1-2	Pathogenic	Not_analysed
1	45798056	45332384	A	T	238353	NM_001048174.2:c.704+7T>A	1:g.45798056A>T	MUTYH	splice_region_variant&intron_variant	criteria_provided,_multiple_submitters,_no_conflicts	Likely_benign	3-10	Benign	Not_analysed
1	45798161	45332489	C	T	581889	NM_001048174.2:c.607-1G>A	1:g.45798161C>T	MUTYH	splice_acceptor_variant	criteria_provided,_single_submitter	Likely_pathogenic	1-2	Pathogenic	Not_analysed
1	45798162	45332490	T	A	1067462	NM_001048174.2:c.607-2A>T	1:g.45798162T>A	MUTYH	splice_acceptor_variant	criteria_provided,_single_submitter	Likely_pathogenic	1-2	Pathogenic	Not_analysed
1	45798360	45332688	C	T	1066756	NM_001048174.2:c.493-1G>A	1:g.45798360C>T	MUTYH	splice_acceptor_variant	criteria_provided,_single_submitter	Likely_pathogenic	1-2	Pathogenic	Not_analysed
1	45798427	45332755	C	G	238350	NM_001048174.2:c.492+8G>C	1:g.45798427C>G	MUTYH	splice_region_variant&intron_variant	criteria_provided,_multiple_submitters,_no_conflicts	Likely_benign	3-10	Benign	Not_analysed
1	45798508	45332836	T	C	801479	NM_001048174.2:c.421-2A>G	1:g.45798508T>C	MUTYH	splice_acceptor_variant	criteria_provided,_single_submitter	Likely_pathogenic	1-2	Pathogenic	Not_analysed
1	45798583	45332911	C	T	464725	NM_001048174.2:c.420+7G>A	1:g.45798583C>T	MUTYH	splice_region_variant&intron_variant	criteria_provided,_multiple_submitters,_no_conflicts	Likely_benign	3-10	Benign	Not_analysed
1	45798632	45332960	C	T	379599	NM_001048174.2:c.379-1G>A	1:g.45798632C>T	MUTYH	splice_acceptor_variant	criteria_provided,_multiple_submitters,_no_conflicts	Likely_pathogenic	1-2	Pathogenic	Not_analysed
1	45798641	45332969	C	T	631062	NM_001048174.2:c.379-10G>A	1:g.45798641C>T	MUTYH	splice_polypyrimidine_tract_variant&intron_variant	criteria_provided,_multiple_submitters,_no_conflicts	Likely_benign	3-10	Benign	Not_analysed
1	45798645	45332973	C	T	379507	NM_001048174.2:c.379-14G>A	1:g.45798645C>T	MUTYH	splice_polypyrimidine_tract_variant&intron_variant	criteria_provided,_multiple_submitters,_no_conflicts	Likely_benign	11-40	Benign	Not_analysed
1	45798768	45333096	C	A	927272	NM_001048174.2:c.378+1G>T	1:g.45798768C>A	MUTYH	splice_donor_variant	criteria_provided,_single_submitter	Likely_pathogenic	1-2	Pathogenic	Not_analysed
1	45798843	45333171	C	G	234229	NM_001048174.2:c.305-1G>C	1:g.45798843C>G	MUTYH	splice_acceptor_variant	criteria_provided,_multiple_submitters,_no_conflicts	Pathogenic	1-2	Pathogenic	Not_analysed
1	45798846	45333174	G	T	234180	NM_001048174.2:c.305-4C>A	1:g.45798846G>T	MUTYH	splice_polypyrimidine_tract_variant&splice_region_variant&intron_variant	criteria_provided,_multiple_submitters,_no_conflicts	Likely_benign	3-10	Benign	Not_analysed
1	45799003	45333331	A	G	378182	NM_001048174.2:c.265-7T>C	1:g.45799003A>G	MUTYH	splice_polypyrimidine_tract_variant&splice_region_variant&intron_variant	criteria_provided,_multiple_submitters,_no_conflicts	Likely_benign	3-10	Benign	Not_analysed
1	45799084	45333412	C	T	646649	NM_001048174.2:c.264+1G>A	1:g.45799084C>T	MUTYH	splice_donor_variant	criteria_provided,_single_submitter	Likely_pathogenic	1-2	Pathogenic	Not_analysed
1	45799268	45333596	T	C	819755	NM_001048174.2:c.116-35A>G	1:g.45799268T>C	MUTYH	intron_variant	criteria_provided,_multiple_submitters,_no_conflicts	Likely_benign	11-40	Benign	Not_analysed
1	45800062	45334390	C	T	942157	NM_001048174.2:c.115+1G>A	1:g.45800062C>T	MUTYH	splice_donor_variant	criteria_provided,_single_submitter	Likely_pathogenic	1-2	Pathogenic	Not_analysed
1	45800185	45334513	T	C	560804	NM_001048174.2:c.-6-2A>G	1:g.45800185T>C	MUTYH	splice_acceptor_variant	criteria_provided,_multiple_submitters,_no_conflicts	Likely_pathogenic	1-2	Pathogenic	Not_analysed
1	45806972	45341300	C	T	764612	NM_025077.4:c.196-3C>T	1:g.45806972C>T	TOE1	splice_polypyrimidine_tract_variant&splice_region_variant&intron_variant	criteria_provided,_multiple_submitters,_no_conflicts	Benign/Likely_benign	3-10	Benign	Not_analysed
1	45807143	45341471	A	G	1279928	NM_025077.4:c.237-2A>G	1:g.45807143A>G	TOE1	splice_acceptor_variant	criteria_provided,_single_submitter	Likely_pathogenic	1-2	Pathogenic	Not_analysed
1	45808752	45343080	A	G	930764	NM_025077.4:c.913-2A>G	1:g.45808752A>G	TOE1	splice_acceptor_variant	criteria_provided,_single_submitter	Likely_pathogenic	1-2	Pathogenic	Not_analysed
1	45966086	45500414	G	A	859433	NM_015506.3:c.81+1G>A	1:g.45966086G>A	MMACHC	splice_donor_variant	criteria_provided,_single_submitter	Pathogenic	1-2	Pathogenic	Not_analysed
1	45966087	45500415	T	G	556899	NM_015506.3:c.81+2T>G	1:g.45966087T>G	MMACHC	splice_donor_variant	criteria_provided,_multiple_submitters,_no_conflicts	Likely_pathogenic	1-2	Pathogenic	Not_analysed
1	45973027	45507355	G	A	556698	NM_015506.3:c.82-1G>A	1:g.45973027G>A	MMACHC	splice_acceptor_variant	criteria_provided,_multiple_submitters,_no_conflicts	Pathogenic/Likely_pathogenic	1-2	Pathogenic	Not_analysed
1	45973882	45508210	A	G	1506301	NM_015506.3:c.277-2A>G	1:g.45973882A>G	MMACHC	splice_acceptor_variant	criteria_provided,_single_submitter	Likely_pathogenic	1-2	Pathogenic	Not_analysed
1	45974037	45508365	G	C	858710	NM_015506.3:c.429+1G>C	1:g.45974037G>C	MMACHC	splice_donor_variant	criteria_provided,_single_submitter	Pathogenic	1-2	Pathogenic	Not_analysed
1	45977087	45511415	C	A	495209	NM_181697.3:c.515-1G>T	1:g.45977087C>A	PRDX1	splice_acceptor_variant	criteria_provided,_single_submitter	Pathogenic	1-2	Pathogenic	Not_analysed
1	46655129	46189457	C	G	557018	NM_017739.4:c.1895+1G>C	1:g.46655129C>G	POMGNT1	splice_donor_variant	criteria_provided,_single_submitter	Likely_pathogenic	1-2	Pathogenic	Not_analysed
1	46655129	46189457	C	T	56592	NM_017739.4:c.1895+1G>A	1:g.46655129C>T	POMGNT1	splice_donor_variant	criteria_provided,_multiple_submitters,_no_conflicts	Pathogenic	1-2	Pathogenic	Not_analysed
1	46655240	46189568	C	T	552405	NM_017739.4:c.1786-1G>A	1:g.46655240C>T	POMGNT1	splice_acceptor_variant	criteria_provided,_single_submitter	Likely_pathogenic	1-2	Pathogenic	Not_analysed
1	46655241	46189569	T	C	371525	NM_017739.4:c.1786-2A>G	1:g.46655241T>C	POMGNT1	splice_acceptor_variant	criteria_provided,_single_submitter	Likely_pathogenic	1-2	Pathogenic	Not_analysed
1	46655525	46189853	C	T	1499469	NM_017739.4:c.1785+1G>A	1:g.46655525C>T	POMGNT1	splice_donor_variant	criteria_provided,_single_submitter	Likely_pathogenic	1-2	Pathogenic	Not_analysed
1	46656143	46190471	A	C	553347	NM_017739.4:c.1649+2T>G	1:g.46656143A>C	POMGNT1	splice_donor_variant	criteria_provided,_single_submitter	Likely_pathogenic	1-2	Pathogenic	Not_analysed
1	46656144	46190472	C	T	1067220	NM_017739.4:c.1649+1G>A	1:g.46656144C>T	POMGNT1	splice_donor_variant	criteria_provided,_single_submitter	Likely_pathogenic	1-2	Pathogenic	Not_analysed
1	46656190	46190518	C	G	554879	NM_017739.4:c.1605-1G>C	1:g.46656190C>G	POMGNT1	splice_acceptor_variant	criteria_provided,_single_submitter	Likely_pathogenic	1-2	Pathogenic	Not_analysed
1	46656190	46190518	C	A	1501555	NM_017739.4:c.1605-1G>T	1:g.46656190C>A	POMGNT1	splice_acceptor_variant	criteria_provided,_single_submitter	Likely_pathogenic	1-2	Pathogenic	Not_analysed
1	46656191	46190519	T	A	1067637	NM_017739.4:c.1605-2A>T	1:g.46656191T>A	POMGNT1	splice_acceptor_variant	criteria_provided,_single_submitter	Likely_pathogenic	1-2	Pathogenic	Not_analysed
1	46656390	46190718	A	G	550917	NM_017739.4:c.1604+2T>C	1:g.46656390A>G	POMGNT1	splice_donor_variant	criteria_provided,_single_submitter	Likely_pathogenic	1-2	Pathogenic	Not_analysed
1	46656391	46190719	C	T	553006	NM_017739.4:c.1604+1G>A	1:g.46656391C>T	POMGNT1	splice_donor_variant	criteria_provided,_multiple_submitters,_no_conflicts	Likely_pathogenic	1-2	Pathogenic	Not_analysed
1	46656472	46190800	G	A	162587	NM_017739.4:c.1540-16C>T	1:g.46656472G>A	POMGNT1	splice_polypyrimidine_tract_variant&intron_variant	criteria_provided,_multiple_submitters,_no_conflicts	Benign	11-40	Benign	Not_analysed
1	46657451	46191779	C	A	680716	NM_017739.4:c.1539+319G>T	1:g.46657451C>A	POMGNT1	intron_variant	criteria_provided,_single_submitter	Benign	201-500	Benign	Not_analysed
1	46657555	46191883	A	C	667976	NM_017739.4:c.1539+215T>G	1:g.46657555A>C	POMGNT1	intron_variant	criteria_provided,_single_submitter	Benign	201-500	Benign	Not_analysed
1	46657651	46191979	T	C	667975	NM_017739.4:c.1539+119A>G	1:g.46657651T>C	POMGNT1	intron_variant	criteria_provided,_single_submitter	Benign	41-200	Benign	Not_analysed
1	46657769	46192097	C	A	56583	NM_017739.4:c.1539+1G>T	1:g.46657769C>A	POMGNT1	splice_donor_variant	criteria_provided,_single_submitter	Pathogenic	1-2	Pathogenic	Not_analysed
1	46657979	46192307	C	A	3986	NM_017739.4:c.1413+1G>T	1:g.46657979C>A	POMGNT1	splice_donor_variant	criteria_provided,_single_submitter	Likely_pathogenic	1-2	Pathogenic	Not_analysed
1	46657979	46192307	C	G	211939	NM_017739.4:c.1413+1G>C	1:g.46657979C>G	POMGNT1	splice_donor_variant	criteria_provided,_single_submitter	Pathogenic	1-2	Pathogenic	Not_analysed
1	46658110	46192438	T	A	960992	NM_017739.4:c.1285-2A>T	1:g.46658110T>A	POMGNT1	splice_acceptor_variant	criteria_provided,_single_submitter	Likely_pathogenic	1-2	Pathogenic	Not_analysed
1	46658263	46192591	C	G	550784	NM_017739.4:c.1212-1G>C	1:g.46658263C>G	POMGNT1	splice_acceptor_variant	criteria_provided,_single_submitter	Likely_pathogenic	1-2	Pathogenic	Not_analysed
1	46658263	46192591	C	T	1493214	NM_017739.4:c.1212-1G>A	1:g.46658263C>T	POMGNT1	splice_acceptor_variant	criteria_provided,_single_submitter	Likely_pathogenic	1-2	Pathogenic	Not_analysed
1	46658343	46192671	G	A	671037	NM_017739.4:c.1212-81C>T	1:g.46658343G>A	POMGNT1	intron_variant	criteria_provided,_multiple_submitters,_no_conflicts	Benign	41-200	Benign	Not_analysed
1	46658631	46192959	C	G	955510	NM_017739.4:c.1153-1G>C	1:g.46658631C>G	POMGNT1	splice_acceptor_variant	criteria_provided,_single_submitter	Likely_pathogenic	1-2	Pathogenic	Not_analysed
1	46658844	46193172	A	G	558053	NM_017739.4:c.1152+2T>C	1:g.46658844A>G	POMGNT1	splice_donor_variant	criteria_provided,_single_submitter	Likely_pathogenic	1-2	Pathogenic	Not_analysed
1	46658845	46193173	C	T	1512572	NM_017739.4:c.1152+1G>A	1:g.46658845C>T	POMGNT1	splice_donor_variant	criteria_provided,_single_submitter	Likely_pathogenic	1-2	Pathogenic	Not_analysed
1	46658976	46193304	C	T	1066260	NM_017739.4:c.1110+1G>A	1:g.46658976C>T	POMGNT1	splice_donor_variant	criteria_provided,_single_submitter	Likely_pathogenic	1-2	Pathogenic	Not_analysed
1	46659363	46193691	T	C	671035	NM_017739.4:c.951-52A>G	1:g.46659363T>C	POMGNT1	intron_variant	criteria_provided,_multiple_submitters,_no_conflicts	Benign	41-200	Benign	Not_analysed
1	46659598	46193926	C	T	552342	NM_017739.4:c.880-1G>A	1:g.46659598C>T	POMGNT1	splice_acceptor_variant	criteria_provided,_multiple_submitters,_no_conflicts	Likely_pathogenic	1-2	Pathogenic	Not_analysed
1	46659598	46193926	C	G	1525403	NM_017739.4:c.880-1G>C	1:g.46659598C>G	POMGNT1	splice_acceptor_variant	criteria_provided,_single_submitter	Likely_pathogenic	1-2	Pathogenic	Not_analysed
1	46659599	46193927	T	C	370870	NM_017739.4:c.880-2A>G	1:g.46659599T>C	POMGNT1	splice_acceptor_variant	criteria_provided,_single_submitter	Likely_pathogenic	1-2	Pathogenic	Not_analysed
1	46659944	46194272	A	G	370211	NM_017739.4:c.879+2T>C	1:g.46659944A>G	POMGNT1	splice_donor_variant	criteria_provided,_single_submitter	Likely_pathogenic	1-2	Pathogenic	Not_analysed
1	46659945	46194273	C	G	549950	NM_017739.4:c.879+1G>C	1:g.46659945C>G	POMGNT1	splice_donor_variant	criteria_provided,_single_submitter	Likely_pathogenic	1-2	Pathogenic	Not_analysed
1	46660075	46194403	T	C	1473137	NM_017739.4:c.752-2A>G	1:g.46660075T>C	POMGNT1	splice_acceptor_variant	criteria_provided,_single_submitter	Likely_pathogenic	1-2	Pathogenic	Not_analysed
1	46660325	46194653	T	G	551232	NM_017739.4:c.653-2A>C	1:g.46660325T>G	POMGNT1	splice_acceptor_variant	criteria_provided,_single_submitter	Likely_pathogenic	1-2	Pathogenic	Not_analysed
1	46660515	46194843	C	A	642934	NM_017739.4:c.652+1G>T	1:g.46660515C>A	POMGNT1	splice_donor_variant	criteria_provided,_multiple_submitters,_no_conflicts	Pathogenic/Likely_pathogenic	1-2	Pathogenic	Not_analysed
1	46660515	46194843	C	T	3999	NM_017739.4:c.652+1G>A	1:g.46660515C>T	POMGNT1	splice_donor_variant	criteria_provided,_single_submitter	Likely_pathogenic	1-2	Pathogenic	Not_analysed
1	46662640	46196968	A	G	1066614	NM_017739.4:c.235+2T>C	1:g.46662640A>G	POMGNT1	splice_donor_variant	criteria_provided,_single_submitter	Likely_pathogenic	1-2	Pathogenic	Not_analysed
1	46663372	46197700	A	T	956310	NM_017739.4:c.120+2T>A	1:g.46663372A>T	POMGNT1	splice_donor_variant	criteria_provided,_single_submitter	Likely_pathogenic	1-2	Pathogenic	Not_analysed
1	46763947	46298275	G	C	708746	NM_006369.5:c.286+9C>G	1:g.46763947G>C	LRRC41	intron_variant	criteria_provided,_single_submitter	Benign	3-10	Benign	Not_analysed
1	46876529	46410857	A	G	721208	NM_001441.3:c.1316+3A>G	1:g.46876529A>G	FAAH	splice_donor_region_variant&intron_variant	criteria_provided,_single_submitter	Benign	3-10	Benign	Not_analysed
1	47283627	46817955	C	T	725661	NM_001099772.2:c.1208-10C>T	1:g.47283627C>T	CYP4B1	splice_polypyrimidine_tract_variant&intron_variant	criteria_provided,_single_submitter	Benign	3-10	Benign	Not_analysed
1	47403659	46937987	C	T	727575	NM_000778.4:c.337+9G>A	1:g.47403659C>T	CYP4A11	intron_variant	criteria_provided,_single_submitter	Benign	3-10	Benign	Not_analysed
1	47726307	47260635	A	C	1231506	NM_001048166.1:c.2830-96T>G	1:g.47726307A>C	STIL	intron_variant	criteria_provided,_single_submitter	Benign	41-200	Benign	Not_analysed
1	47737474	47271802	C	T	1226458	NM_001048166.1:c.2383+274G>A	1:g.47737474C>T	STIL	intron_variant	criteria_provided,_single_submitter	Benign	201-500	Benign	Not_analysed
1	47737485	47271813	A	C	1242741	NM_001048166.1:c.2383+263T>G	1:g.47737485A>C	STIL	intron_variant	criteria_provided,_single_submitter	Benign	201-500	Benign	Not_analysed
1	47737637	47271965	T	C	1226869	NM_001048166.1:c.2383+111A>G	1:g.47737637T>C	STIL	intron_variant	criteria_provided,_single_submitter	Benign	41-200	Benign	Not_analysed
1	47745644	47279972	A	C	1291604	NM_001048166.1:c.2217+269T>G	1:g.47745644A>C	STIL	intron_variant	criteria_provided,_single_submitter	Benign	201-500	Benign	Not_analysed
1	47746993	47281321	G	A	1246005	NM_001048166.1:c.1249-112C>T	1:g.47746993G>A	STIL	intron_variant	criteria_provided,_single_submitter	Benign	41-200	Benign	Not_analysed
1	47747090	47281418	T	C	1182531	NM_001048166.1:c.1249-209A>G	1:g.47747090T>C	STIL	intron_variant	criteria_provided,_single_submitter	Benign	201-500	Benign	Not_analysed
1	47752996	47287324	T	C	675580	NM_001048166.1:c.1133+227A>G	1:g.47752996T>C	STIL	intron_variant	criteria_provided,_single_submitter	Benign	201-500	Benign	Not_analysed
1	47753405	47287733	G	A	673949	NM_001048166.1:c.1024-73C>T	1:g.47753405G>A	STIL	intron_variant	criteria_provided,_single_submitter	Benign	41-200	Benign	Not_analysed
1	47753424	47287752	T	A	1285653	NM_001048166.1:c.1024-92A>T	1:g.47753424T>A	STIL	intron_variant	criteria_provided,_single_submitter	Benign	41-200	Benign	Not_analysed
1	47753669	47287997	T	C	1276180	NM_001048166.1:c.1024-337A>G	1:g.47753669T>C	STIL	intron_variant	criteria_provided,_single_submitter	Benign	201-500	Benign	Not_analysed
1	47765490	47299818	T	C	670465	NM_001048166.1:c.701+87A>G	1:g.47765490T>C	STIL	intron_variant	criteria_provided,_single_submitter	Benign	41-200	Benign	Not_analysed
1	47766147	47300475	T	C	1290607	NM_001048166.1:c.454-323A>G	1:g.47766147T>C	STIL	intron_variant	criteria_provided,_single_submitter	Benign	201-500	Benign	Not_analysed
1	47767141	47301469	C	A	670581	NM_001048166.1:c.453+92G>T	1:g.47767141C>A	STIL	intron_variant	criteria_provided,_single_submitter	Benign	41-200	Benign	Not_analysed
1	47768073	47302401	C	A	1270774	NM_001048166.1:c.153-55G>T	1:g.47768073C>A	STIL	intron_variant	criteria_provided,_single_submitter	Benign	41-200	Benign	Not_analysed
1	47770263	47304591	G	A	1287157	NM_001048166.1:c.152+298C>T	1:g.47770263G>A	STIL	intron_variant	criteria_provided,_single_submitter	Benign	201-500	Benign	Not_analysed
1	47770441	47304769	A	C	670580	NM_001048166.1:c.152+120T>G	1:g.47770441A>C	STIL	intron_variant	criteria_provided,_single_submitter	Benign	41-200	Benign	Not_analysed
1	47770786	47305114	T	A	670141	NM_001048166.1:c.45-118A>T	1:g.47770786T>A	STIL	intron_variant	criteria_provided,_single_submitter	Benign	41-200	Benign	Not_analysed
1	47770806	47305134	T	C	1293134	NM_001048166.1:c.45-138A>G	1:g.47770806T>C	STIL	intron_variant	criteria_provided,_single_submitter	Benign	41-200	Benign	Not_analysed
1	47770809	47305137	T	A	1249303	NM_001048166.1:c.45-141A>T	1:g.47770809T>A	STIL	intron_variant	criteria_provided,_single_submitter	Benign	41-200	Benign	Not_analysed
1	47770987	47305315	G	A	1296303	NM_001048166.1:c.45-319C>T	1:g.47770987G>A	STIL	intron_variant	criteria_provided,_single_submitter	Benign	201-500	Benign	Not_analysed
1	47775647	47309975	G	T	1221907	NM_001048166.1:c.44+301C>A	1:g.47775647G>T	STIL	intron_variant	criteria_provided,_single_submitter	Benign	201-500	Benign	Not_analysed
1	47776345	47310673	A	C	1296293	NM_001048166.1:c.-43-311T>G	1:g.47776345A>C	STIL	intron_variant	criteria_provided,_single_submitter	Benign	201-500	Benign	Not_analysed
1	50957385	50491713	A	C	767670	NM_007051.3:c.1575+8T>G	1:g.50957385A>C	FAF1	splice_region_variant&intron_variant	criteria_provided,_single_submitter	Benign	3-10	Benign	Not_analysed
1	52840661	52374989	A	G	1182459	NM_004153.4:c.2304-92T>C	1:g.52840661A>G	ORC1	intron_variant	criteria_provided,_single_submitter	Benign	41-200	Benign	Not_analysed
1	52847471	52381799	C	T	1291967	NM_004153.4:c.2014-38G>A	1:g.52847471C>T	ORC1	intron_variant	criteria_provided,_single_submitter	Benign	11-40	Benign	Not_analysed
1	52849610	52383938	C	T	1517600	NM_004153.4:c.1756-1G>A	1:g.52849610C>T	ORC1	splice_acceptor_variant	criteria_provided,_single_submitter	Likely_pathogenic	1-2	Pathogenic	Not_analysed
1	52849978	52384306	A	G	1276486	NM_004153.4:c.1755+244T>C	1:g.52849978A>G	ORC1	intron_variant	criteria_provided,_single_submitter	Benign	201-500	Benign	Not_analysed
1	52850397	52384725	G	C	297582	NM_004153.4:c.1584-4C>G	1:g.52850397G>C	ORC1	splice_polypyrimidine_tract_variant&splice_region_variant&intron_variant	criteria_provided,_multiple_submitters,_no_conflicts	Benign	3-10	Benign	Not_analysed
1	52851622	52385950	C	G	942210	NM_004153.4:c.1384-1G>C	1:g.52851622C>G	ORC1	splice_acceptor_variant	criteria_provided,_single_submitter	Likely_pathogenic	1-2	Pathogenic	Not_analysed
1	52851719	52386047	G	C	1258133	NM_004153.4:c.1384-98C>G	1:g.52851719G>C	ORC1	intron_variant	criteria_provided,_single_submitter	Benign	41-200	Benign	Not_analysed
1	52855047	52389375	C	T	1252850	NM_004153.4:c.1083-54G>A	1:g.52855047C>T	ORC1	intron_variant	criteria_provided,_single_submitter	Benign	41-200	Benign	Not_analysed
1	52863683	52398011	T	G	1289219	NM_004153.4:c.224-148A>C	1:g.52863683T>G	ORC1	intron_variant	criteria_provided,_single_submitter	Benign	41-200	Benign	Not_analysed
1	52927295	52461623	T	A	791794	NM_001009881.3:c.3128-7A>T	1:g.52927295T>A	ZCCHC11	splice_polypyrimidine_tract_variant&splice_region_variant&intron_variant	criteria_provided,_single_submitter	Benign	3-10	Benign	Not_analysed
1	53153876	52688204	G	C	1281780	NM_023077.3:c.248-36C>G	1:g.53153876G>C	COA7	intron_variant	criteria_provided,_single_submitter	Benign	11-40	Benign	Not_analysed
1	53153985	52688313	G	A	1271736	NM_023077.3:c.248-145C>T	1:g.53153985G>A	COA7	intron_variant	criteria_provided,_single_submitter	Benign	41-200	Benign	Not_analysed
1	53158541	52692869	T	C	1335810	NM_023077.3:c.107-2A>G	1:g.53158541T>C	COA7	splice_acceptor_variant	criteria_provided,_single_submitter	Likely_pathogenic	1-2	Pathogenic	Not_analysed
1	53416721	52951049	G	A	1259435	NM_002979.5:c.331+163G>A	1:g.53416721G>A	SCP2	intron_variant	criteria_provided,_single_submitter	Benign	41-200	Benign	Not_analysed
1	53420101	52954429	G	A	1241963	NM_002979.5:c.332-311G>A	1:g.53420101G>A	SCP2	intron_variant	criteria_provided,_single_submitter	Benign	201-500	Benign	Not_analysed
1	53427521	52961849	A	G	1178835	NM_002979.5:c.523+220A>G	1:g.53427521A>G	SCP2	intron_variant	criteria_provided,_single_submitter	Benign	201-500	Benign	Not_analysed
1	53443794	52978122	A	G	1296489	NM_002979.5:c.675-95A>G	1:g.53443794A>G	SCP2	intron_variant	criteria_provided,_single_submitter	Benign	41-200	Benign	Not_analysed
1	53444040	52978368	G	T	488590	NM_002979.5:c.825+1G>T	1:g.53444040G>T	SCP2	splice_donor_variant	criteria_provided,_multiple_submitters,_no_conflicts	Likely_pathogenic	1-2	Pathogenic	Not_analysed
1	53445968	52980296	A	G	1275901	NM_002979.5:c.826-100A>G	1:g.53445968A>G	SCP2	intron_variant	criteria_provided,_single_submitter	Benign	41-200	Benign	Not_analysed
1	53453640	52987968	A	G	1233194	NM_002979.5:c.974-61A>G	1:g.53453640A>G	SCP2	intron_variant	criteria_provided,_single_submitter	Benign	41-200	Benign	Not_analysed
1	53453658	52987986	T	C	1230121	NM_002979.5:c.974-43T>C	1:g.53453658T>C	SCP2	intron_variant	criteria_provided,_single_submitter	Benign	41-200	Benign	Not_analysed
1	53453683	52988011	C	T	559025	NM_002979.5:c.974-18C>T	1:g.53453683C>T	SCP2	intron_variant	criteria_provided,_multiple_submitters,_no_conflicts	Benign	11-40	Benign	Not_analysed
1	53480561	53014889	G	C	1483963	NM_002979.5:c.1082-1G>C	1:g.53480561G>C	SCP2	splice_acceptor_variant	criteria_provided,_single_submitter	Likely_pathogenic	1-2	Pathogenic	Not_analysed
1	53493426	53027754	C	G	1281218	NM_002979.5:c.1236-215C>G	1:g.53493426C>G	SCP2	intron_variant	criteria_provided,_single_submitter	Benign	201-500	Benign	Not_analysed
1	53493540	53027868	T	C	1268370	NM_002979.5:c.1236-101T>C	1:g.53493540T>C	SCP2	intron_variant	criteria_provided,_single_submitter	Benign	41-200	Benign	Not_analysed
1	53493625	53027953	A	G	559029	NM_002979.5:c.1236-16A>G	1:g.53493625A>G	SCP2	splice_polypyrimidine_tract_variant&intron_variant	criteria_provided,_multiple_submitters,_no_conflicts	Benign	11-40	Benign	Not_analysed
1	53493822	53028150	G	T	1266878	NM_002979.5:c.1338+79G>T	1:g.53493822G>T	SCP2	intron_variant	criteria_provided,_single_submitter	Benign	41-200	Benign	Not_analysed
1	53494069	53028397	T	G	1277446	NM_002979.5:c.1338+326T>G	1:g.53494069T>G	SCP2	intron_variant	criteria_provided,_single_submitter	Benign	201-500	Benign	Not_analysed
1	53504307	53038635	G	A	1235954	NM_002979.5:c.1339-282G>A	1:g.53504307G>A	SCP2	intron_variant	criteria_provided,_single_submitter	Benign	201-500	Benign	Not_analysed
1	53504411	53038739	G	A	1234613	NM_002979.5:c.1339-178G>A	1:g.53504411G>A	SCP2	intron_variant	criteria_provided,_single_submitter	Benign	41-200	Benign	Not_analysed
1	53662768	53197096	G	T	1345968	NM_000098.3:c.152+1G>T	1:g.53662768G>T	CPT2	splice_donor_variant	criteria_provided,_single_submitter	Likely_pathogenic	1-2	Pathogenic	Not_analysed
1	53666108	53200436	T	C	683619	NM_000098.3:c.153-283T>C	1:g.53666108T>C	CPT2	intron_variant	criteria_provided,_single_submitter	Benign	201-500	Benign	Not_analysed
1	53668102	53202430	G	A	1477936	NM_000098.3:c.340+1G>A	1:g.53668102G>A	CPT2	splice_donor_variant	criteria_provided,_single_submitter	Likely_pathogenic	1-2	Pathogenic	Not_analysed
1	53668221	53202549	C	T	1292592	NM_000098.3:c.340+120C>T	1:g.53668221C>T	CPT2	intron_variant	criteria_provided,_single_submitter	Benign	41-200	Benign	Not_analysed
1	53668222	53202550	G	A	1293024	NM_000098.3:c.340+121G>A	1:g.53668222G>A	CPT2	intron_variant	criteria_provided,_single_submitter	Benign	41-200	Benign	Not_analysed
1	53668223	53202551	T	A	1245374	NM_000098.3:c.340+122T>A	1:g.53668223T>A	CPT2	intron_variant	criteria_provided,_single_submitter	Benign	41-200	Benign	Not_analysed
1	53675685	53210013	A	G	845241	NM_000098.3:c.341-2A>G	1:g.53675685A>G	CPT2	splice_acceptor_variant	criteria_provided,_single_submitter	Likely_pathogenic	1-2	Pathogenic	Not_analysed
1	53727885	53262213	G	A	735250	NM_004631.5:c.1775-6C>T	1:g.53727885G>A	LRP8	splice_polypyrimidine_tract_variant&splice_region_variant&intron_variant	criteria_provided,_single_submitter	Benign	3-10	Benign	Not_analysed
1	54387577	53921904	T	C	1249468	NM_016126.4:c.319-137A>G	1:g.54387577T>C	HSPB11	intron_variant	criteria_provided,_single_submitter	Benign	41-200	Benign	Not_analysed
1	54389471	53923798	C	A	1245908	NM_016126.4:c.318+106G>T	1:g.54389471C>A	HSPB11	intron_variant	criteria_provided,_single_submitter	Benign	41-200	Benign	Not_analysed
1	54389658	53923985	T	G	1269059	NM_016126.4:c.275-38A>C	1:g.54389658T>G	HSPB11	intron_variant	criteria_provided,_single_submitter	Benign	11-40	Benign	Not_analysed
1	54394153	53928480	T	C	1249641	NM_016126.4:c.206-40A>G	1:g.54394153T>C	HSPB11	intron_variant	criteria_provided,_single_submitter	Benign	11-40	Benign	Not_analysed
1	54395488	53929815	G	C	1182974	NM_016126.4:c.205+224C>G	1:g.54395488G>C	HSPB11	intron_variant	criteria_provided,_single_submitter	Benign	201-500	Benign	Not_analysed
1	55065094	54599421	G	T	786989	NM_147161.4:c.884+6G>T	1:g.55065094G>T	ACOT11	splice_donor_region_variant&intron_variant	criteria_provided,_single_submitter	Benign	3-10	Benign	Not_analysed
1	55225025	54759352	C	G	1262025	NM_152268.4:c.-29-162G>C	1:g.55225025C>G	PARS2	intron_variant	criteria_provided,_single_submitter	Benign	41-200	Benign	Not_analysed
1	55225029	54759356	C	T	1235619	NM_152268.4:c.-29-166G>A	1:g.55225029C>T	PARS2	intron_variant	criteria_provided,_single_submitter	Benign	41-200	Benign	Not_analysed
1	55318108	54852435	C	T	1226311	NM_014762.4:c.1398-49G>A	1:g.55318108C>T	DHCR24	intron_variant	criteria_provided,_single_submitter	Benign	41-200	Benign	Not_analysed
1	55318346	54852673	T	C	1221447	NM_014762.4:c.1398-287A>G	1:g.55318346T>C	DHCR24	intron_variant	criteria_provided,_single_submitter	Benign	201-500	Benign	Not_analysed
1	55319008	54853335	T	C	1178918	NM_014762.4:c.1397+99A>G	1:g.55319008T>C	DHCR24	intron_variant	criteria_provided,_single_submitter	Benign	41-200	Benign	Not_analysed
1	55319709	54854036	C	T	1065507	NM_014762.4:c.1218+1G>A	1:g.55319709C>T	DHCR24	splice_donor_variant	criteria_provided,_single_submitter	Pathogenic	1-2	Pathogenic	Not_analysed
1	55336950	54871277	C	G	1278679	NM_014762.4:c.876+73G>C	1:g.55336950C>G	DHCR24	intron_variant	criteria_provided,_single_submitter	Benign	41-200	Benign	Not_analysed
1	55337315	54871642	C	G	1228606	NM_014762.4:c.613-29G>C	1:g.55337315C>G	DHCR24	intron_variant	criteria_provided,_single_submitter	Benign	11-40	Benign	Not_analysed
1	55337380	54871707	A	G	1244437	NM_014762.4:c.613-94T>C	1:g.55337380A>G	DHCR24	intron_variant	criteria_provided,_single_submitter	Benign	41-200	Benign	Not_analysed
1	55337446	54871773	T	C	1222927	NM_014762.4:c.613-160A>G	1:g.55337446T>C	DHCR24	intron_variant	criteria_provided,_single_submitter	Benign	41-200	Benign	Not_analysed
1	55337540	54871867	T	C	1276778	NM_014762.4:c.613-254A>G	1:g.55337540T>C	DHCR24	intron_variant	criteria_provided,_single_submitter	Benign	201-500	Benign	Not_analysed
1	55341351	54875678	G	T	1178435	NM_014762.4:c.493+264C>A	1:g.55341351G>T	DHCR24	intron_variant	criteria_provided,_single_submitter	Benign	201-500	Benign	Not_analysed
1	55465059	54999386	G	A	1269194	NM_057176.3:c.177+23G>A	1:g.55465059G>A	BSND	intron_variant	criteria_provided,_single_submitter	Benign	11-40	Benign	Not_analysed
1	55470790	55005117	G	T	837720	NM_057176.3:c.272+1G>T	1:g.55470790G>T	BSND	splice_donor_variant	criteria_provided,_single_submitter	Likely_pathogenic	1-2	Pathogenic	Not_analysed
1	55470811	55005138	G	A	1242678	NM_057176.3:c.272+22G>A	1:g.55470811G>A	BSND	intron_variant	criteria_provided,_single_submitter	Benign	11-40	Benign	Not_analysed
1	55470822	55005149	T	G	683035	NM_057176.3:c.272+33T>G	1:g.55470822T>G	BSND	intron_variant	criteria_provided,_single_submitter	Benign	11-40	Benign	Not_analysed
1	55517944	55052271	T	C	919122	NM_174936.4:c.524-7T>C	1:g.55517944T>C	PCSK9	splice_polypyrimidine_tract_variant&splice_region_variant&intron_variant	criteria_provided,_multiple_submitters,_no_conflicts	Likely_benign	3-10	Benign	Not_analysed
1	55518092	55052419	C	T	513309	NM_174936.4:c.657+8C>T	1:g.55518092C>T	PCSK9	splice_region_variant&intron_variant	criteria_provided,_multiple_submitters,_no_conflicts	Likely_benign	3-10	Benign	Not_analysed
1	55523703	55058030	C	T	628838	NM_174936.4:c.1181-6C>T	1:g.55523703C>T	PCSK9	splice_polypyrimidine_tract_variant&splice_region_variant&intron_variant	criteria_provided,_multiple_submitters,_no_conflicts	Likely_benign	3-10	Benign	Not_analysed
1	57169640	56703967	C	T	730280	NM_006252.4:c.789-4C>T	1:g.57169640C>T	PRKAA2	splice_polypyrimidine_tract_variant&splice_region_variant&intron_variant	criteria_provided,_single_submitter	Benign	3-10	Benign	Not_analysed
1	57341893	56876220	G	T	1168969	NM_000562.3:c.464+11G>T	1:g.57341893G>T	C8A	intron_variant	criteria_provided,_single_submitter	Benign	11-40	Benign	Not_analysed
1	57347323	56881650	G	T	1167159	NM_000562.3:c.654+16G>T	1:g.57347323G>T	C8A	intron_variant	criteria_provided,_single_submitter	Benign	11-40	Benign	Not_analysed
1	57406513	56940840	G	A	1167442	NM_000066.4:c.1398+9C>T	1:g.57406513G>A	C8B	intron_variant	criteria_provided,_single_submitter	Benign	3-10	Benign	Not_analysed
1	57422603	56956930	G	C	1165545	NM_000066.4:c.250-20C>G	1:g.57422603G>C	C8B	intron_variant	criteria_provided,_single_submitter	Benign	11-40	Benign	Not_analysed
1	57431528	56965855	A	T	1477878	NM_000066.4:c.92+2T>A	1:g.57431528A>T	C8B	splice_donor_variant	criteria_provided,_single_submitter	Likely_pathogenic	1-2	Pathogenic	Not_analysed
1	57477034	57011361	G	C	1266639	NM_001365792.1:c.1445-89C>G	1:g.57477034G>C	DAB1	intron_variant	criteria_provided,_single_submitter	Benign	41-200	Benign	Not_analysed
1	57480424	57014751	C	G	1235828	NM_001365792.1:c.1444+132G>C	1:g.57480424C>G	DAB1	intron_variant	criteria_provided,_single_submitter	Benign	41-200	Benign	Not_analysed
1	57481284	57015611	T	C	1180157	NM_001365792.1:c.896-180A>G	1:g.57481284T>C	DAB1	intron_variant	criteria_provided,_single_submitter	Benign	41-200	Benign	Not_analysed
1	57489137	57023464	T	C	1269191	NM_001365792.1:c.895+67A>G	1:g.57489137T>C	DAB1	intron_variant	criteria_provided,_single_submitter	Benign	41-200	Benign	Not_analysed
1	57489506	57023833	G	A	1242726	NM_001365792.1:c.787-194C>T	1:g.57489506G>A	DAB1	intron_variant	criteria_provided,_single_submitter	Benign	41-200	Benign	Not_analysed
1	57489529	57023856	A	C	1276143	NM_001365792.1:c.787-217T>G	1:g.57489529A>C	DAB1	intron_variant	criteria_provided,_single_submitter	Benign	201-500	Benign	Not_analysed
1	57528523	57062850	C	T	1234719	NM_001365792.1:c.723+34G>A	1:g.57528523C>T	DAB1	intron_variant	criteria_provided,_single_submitter	Benign	11-40	Benign	Not_analysed
1	57528772	57063099	A	G	1287025	NM_001365792.1:c.664-156T>C	1:g.57528772A>G	DAB1	intron_variant	criteria_provided,_single_submitter	Benign	41-200	Benign	Not_analysed
1	57536941	57071268	A	G	1248660	NM_001365792.1:c.559-207T>C	1:g.57536941A>G	DAB1	intron_variant	criteria_provided,_single_submitter	Benign	201-500	Benign	Not_analysed
1	57537062	57071389	G	A	1243415	NM_001365792.1:c.558+133C>T	1:g.57537062G>A	DAB1	intron_variant	criteria_provided,_single_submitter	Benign	41-200	Benign	Not_analysed
1	57537732	57072059	T	C	1224981	NM_001365792.1:c.438+224A>G	1:g.57537732T>C	DAB1	intron_variant	criteria_provided,_single_submitter	Benign	201-500	Benign	Not_analysed
1	57537755	57072082	C	G	1281200	NM_001365792.1:c.438+201G>C	1:g.57537755C>G	DAB1	intron_variant	criteria_provided,_single_submitter	Benign	201-500	Benign	Not_analysed
1	57537768	57072095	A	G	1286261	NM_001365792.1:c.438+188T>C	1:g.57537768A>G	DAB1	intron_variant	criteria_provided,_single_submitter	Benign	41-200	Benign	Not_analysed
1	57538096	57072423	G	A	775550	NM_001365792.1:c.307-9C>T	1:g.57538096G>A	DAB1	splice_polypyrimidine_tract_variant&intron_variant	criteria_provided,_single_submitter	Benign	3-10	Benign	Not_analysed
1	57602334	57136661	G	A	1285755	NM_001365792.1:c.208-20C>T	1:g.57602334G>A	DAB1	intron_variant	criteria_provided,_single_submitter	Benign	11-40	Benign	Not_analysed
1	57602383	57136710	T	C	1267117	NM_001365792.1:c.208-69A>G	1:g.57602383T>C	DAB1	intron_variant	criteria_provided,_single_submitter	Benign	41-200	Benign	Not_analysed
1	57611195	57145522	T	C	1181441	NM_001365792.1:c.68-93A>G	1:g.57611195T>C	DAB1	intron_variant	criteria_provided,_single_submitter	Benign	41-200	Benign	Not_analysed
1	57611330	57145657	A	G	1181328	NM_001365792.1:c.68-228T>C	1:g.57611330A>G	DAB1	intron_variant	criteria_provided,_single_submitter	Benign	201-500	Benign	Not_analysed
1	57756980	57291308	T	G	1249285	NM_001365792.1:c.-136-142A>C	1:g.57756980T>G	DAB1	intron_variant	criteria_provided,_single_submitter	Benign	41-200	Benign	Not_analysed
1	57757017	57291345	A	T	1244685	NM_001365792.1:c.-136-179T>A	1:g.57757017A>T	DAB1	intron_variant	criteria_provided,_single_submitter	Benign	41-200	Benign	Not_analysed
1	57757041	57291369	A	C	1180235	NM_001365792.1:c.-136-203T>G	1:g.57757041A>C	DAB1	intron_variant	criteria_provided,_single_submitter	Benign	201-500	Benign	Not_analysed
1	58946855	58481183	A	C	780003	NM_145243.5:c.1366-9T>G	1:g.58946855A>C	OMA1	splice_polypyrimidine_tract_variant&intron_variant	criteria_provided,_single_submitter	Benign	3-10	Benign	Not_analysed
1	59125834	58660162	G	T	1166196	NM_001085487.3:c.2329-7C>A	1:g.59125834G>T	MYSM1	splice_polypyrimidine_tract_variant&splice_region_variant&intron_variant	criteria_provided,_single_submitter	Benign	3-10	Benign	Not_analysed
1	59126901	58661229	T	C	806143	NM_001085487.3:c.2271-2A>G	1:g.59126901T>C	MYSM1	splice_acceptor_variant	criteria_provided,_single_submitter	Likely_pathogenic	1-2	Pathogenic	Not_analysed
1	59127193	58661521	C	T	1169494	NM_001085487.3:c.2165-10G>A	1:g.59127193C>T	MYSM1	splice_polypyrimidine_tract_variant&intron_variant	criteria_provided,_single_submitter	Benign	3-10	Benign	Not_analysed
1	59131311	58665639	G	T	1169779	NM_001085487.3:c.2032-8C>A	1:g.59131311G>T	MYSM1	splice_polypyrimidine_tract_variant&splice_region_variant&intron_variant	criteria_provided,_multiple_submitters,_no_conflicts	Benign	3-10	Benign	Not_analysed
1	59134650	58668978	T	C	1166197	NM_001085487.3:c.1716+6A>G	1:g.59134650T>C	MYSM1	splice_donor_region_variant&intron_variant	criteria_provided,_single_submitter	Benign	3-10	Benign	Not_analysed
1	59139223	58673551	C	G	1321832	NM_001085487.3:c.1572+22G>C	1:g.59139223C>G	MYSM1	intron_variant	criteria_provided,_single_submitter	Benign	11-40	Benign	Not_analysed
1	59150941	58685269	G	A	1170149	NM_001085487.3:c.400-18C>T	1:g.59150941G>A	MYSM1	intron_variant	criteria_provided,_multiple_submitters,_no_conflicts	Benign	11-40	Benign	Not_analysed
1	59156090	58690418	C	T	1514455	NM_001085487.3:c.219-1G>A	1:g.59156090C>T	MYSM1	splice_acceptor_variant	criteria_provided,_single_submitter	Likely_pathogenic	1-2	Pathogenic	Not_analysed
1	59158632	58692960	T	C	1321833	NM_001085487.3:c.148-29A>G	1:g.59158632T>C	MYSM1	intron_variant	criteria_provided,_single_submitter	Benign	11-40	Benign	Not_analysed
1	59160881	58695209	T	C	1502993	NM_001085487.3:c.69-2A>G	1:g.59160881T>C	MYSM1	splice_acceptor_variant	criteria_provided,_single_submitter	Likely_pathogenic	1-2	Pathogenic	Not_analysed
1	59160885	58695213	A	G	1169495	NM_001085487.3:c.69-6T>C	1:g.59160885A>G	MYSM1	splice_polypyrimidine_tract_variant&splice_region_variant&intron_variant	criteria_provided,_multiple_submitters,_no_conflicts	Benign	3-10	Benign	Not_analysed
1	61553819	61088147	A	G	976669	NM_001134673.4:c.28-2A>G	1:g.61553819A>G	NFIA	splice_acceptor_variant	criteria_provided,_single_submitter	Pathogenic	1-2	Pathogenic	Not_analysed
1	61554627	61088955	G	T	1262821	NM_001134673.4:c.559+275G>T	1:g.61554627G>T	NFIA	intron_variant	criteria_provided,_single_submitter	Benign	201-500	Benign	Not_analysed
1	61817938	61352266	C	G	1295338	NM_001134673.4:c.701-184C>G	1:g.61817938C>G	NFIA	intron_variant	criteria_provided,_single_submitter	Benign	41-200	Benign	Not_analysed
1	61817946	61352274	G	A	1258581	NM_001134673.4:c.701-176G>A	1:g.61817946G>A	NFIA	intron_variant	criteria_provided,_single_submitter	Benign	41-200	Benign	Not_analysed
1	61872224	61406552	C	T	720521	NM_001134673.4:c.1255-10C>T	1:g.61872224C>T	NFIA	splice_polypyrimidine_tract_variant&intron_variant	criteria_provided,_multiple_submitters,_no_conflicts	Likely_benign	3-10	Benign	Not_analysed
1	61872227	61406555	C	G	1230448	NM_001134673.4:c.1255-7C>G	1:g.61872227C>G	NFIA	splice_polypyrimidine_tract_variant&splice_region_variant&intron_variant	criteria_provided,_single_submitter	Benign	3-10	Benign	Not_analysed
1	61872228	61406556	C	T	770850	NM_001134673.4:c.1255-6C>T	1:g.61872228C>T	NFIA	splice_polypyrimidine_tract_variant&splice_region_variant&intron_variant	criteria_provided,_multiple_submitters,_no_conflicts	Benign	3-10	Benign	Not_analysed
1	61872541	61406869	G	A	1232930	NM_001134673.4:c.1420+142G>A	1:g.61872541G>A	NFIA	intron_variant	criteria_provided,_single_submitter	Benign	41-200	Benign	Not_analysed
1	61920769	61455097	T	C	1251220	NM_001134673.4:c.1513-206T>C	1:g.61920769T>C	NFIA	intron_variant	criteria_provided,_single_submitter	Benign	201-500	Benign	Not_analysed
1	62241015	61775343	A	G	775553	NM_001350145.3:c.849+9A>G	1:g.62241015A>G	PATJ	intron_variant	criteria_provided,_single_submitter	Benign	3-10	Benign	Not_analysed
1	62713470	62247798	G	A	1252512	NM_181712.5:c.2683-126C>T	1:g.62713470G>A	KANK4	intron_variant	criteria_provided,_single_submitter	Benign	41-200	Benign	Not_analysed
1	62719141	62253469	A	G	1180209	NM_181712.5:c.2540-260T>C	1:g.62719141A>G	KANK4	intron_variant	criteria_provided,_single_submitter	Benign	201-500	Benign	Not_analysed
1	62728596	62262924	T	C	1182860	NM_181712.5:c.2539+168A>G	1:g.62728596T>C	KANK4	intron_variant	criteria_provided,_single_submitter	Benign	41-200	Benign	Not_analysed
1	62732357	62266685	C	A	1286847	NM_181712.5:c.2319+47G>T	1:g.62732357C>A	KANK4	intron_variant	criteria_provided,_single_submitter	Benign	41-200	Benign	Not_analysed
1	62733826	62268154	T	C	1260044	NM_181712.5:c.2231+133A>G	1:g.62733826T>C	KANK4	intron_variant	criteria_provided,_single_submitter	Benign	41-200	Benign	Not_analysed
1	62733939	62268267	G	A	1271177	NM_181712.5:c.2231+20C>T	1:g.62733939G>A	KANK4	intron_variant	criteria_provided,_single_submitter	Benign	11-40	Benign	Not_analysed
1	62736841	62271169	A	G	1259780	NM_181712.5:c.2012+309T>C	1:g.62736841A>G	KANK4	intron_variant	criteria_provided,_single_submitter	Benign	201-500	Benign	Not_analysed
1	62737372	62271700	A	C	1225071	NM_181712.5:c.1901-111T>G	1:g.62737372A>C	KANK4	intron_variant	criteria_provided,_single_submitter	Benign	41-200	Benign	Not_analysed
1	62738660	62272988	G	A	1229602	NM_181712.5:c.1900+216C>T	1:g.62738660G>A	KANK4	intron_variant	criteria_provided,_single_submitter	Benign	201-500	Benign	Not_analysed
1	62939466	62473795	G	C	1263521	NM_001367561.1:c.6212+187C>G	1:g.62939466G>C	DOCK7	intron_variant	criteria_provided,_single_submitter	Benign	41-200	Benign	Not_analysed
1	62939634	62473963	C	T	1255526	NM_001367561.1:c.6212+19G>A	1:g.62939634C>T	DOCK7	intron_variant	criteria_provided,_multiple_submitters,_no_conflicts	Benign	11-40	Benign	Not_analysed
1	62940097	62474426	G	A	1269316	NM_001367561.1:c.6106-338C>T	1:g.62940097G>A	DOCK7	intron_variant	criteria_provided,_single_submitter	Benign	201-500	Benign	Not_analysed
1	62941737	62476066	C	T	1066162	NM_001367561.1:c.5724+1G>A	1:g.62941737C>T	DOCK7	splice_donor_variant	criteria_provided,_single_submitter	Likely_pathogenic	1-2	Pathogenic	Not_analysed
1	62943370	62477699	C	T	872294	NM_001367561.1:c.5634+1G>A	1:g.62943370C>T	DOCK7	splice_donor_variant	criteria_provided,_single_submitter	Likely_pathogenic	1-2	Pathogenic	Not_analysed
1	62953183	62487512	C	T	1233388	NM_001367561.1:c.5494-100G>A	1:g.62953183C>T	DOCK7	intron_variant	criteria_provided,_single_submitter	Benign	41-200	Benign	Not_analysed
1	62953373	62487702	G	A	1294572	NM_001367561.1:c.5494-290C>T	1:g.62953373G>A	DOCK7	intron_variant	criteria_provided,_single_submitter	Benign	201-500	Benign	Not_analysed
1	62953381	62487710	G	A	1237368	NM_001367561.1:c.5494-298C>T	1:g.62953381G>A	DOCK7	intron_variant	criteria_provided,_single_submitter	Benign	201-500	Benign	Not_analysed
1	62954971	62489300	T	C	1270154	NM_001367561.1:c.5362-235A>G	1:g.62954971T>C	DOCK7	intron_variant	criteria_provided,_single_submitter	Benign	201-500	Benign	Not_analysed
1	62958102	62492431	G	A	1233876	NM_001367561.1:c.5361+273C>T	1:g.62958102G>A	DOCK7	intron_variant	criteria_provided,_single_submitter	Benign	201-500	Benign	Not_analysed
1	62958658	62492987	T	C	1259837	NM_001367561.1:c.5218-140A>G	1:g.62958658T>C	DOCK7	intron_variant	criteria_provided,_single_submitter	Benign	41-200	Benign	Not_analysed
1	62960250	62494579	T	C	1296258	NM_001367561.1:c.5025-112A>G	1:g.62960250T>C	DOCK7	intron_variant	criteria_provided,_single_submitter	Benign	41-200	Benign	Not_analysed
1	62961353	62495682	C	T	1338976	NM_001367561.1:c.4924-1G>A	1:g.62961353C>T	DOCK7	splice_acceptor_variant	criteria_provided,_single_submitter	Likely_pathogenic	1-2	Pathogenic	Not_analysed
1	62961594	62495923	G	A	1229187	NM_001367561.1:c.4924-242C>T	1:g.62961594G>A	DOCK7	intron_variant	criteria_provided,_single_submitter	Benign	201-500	Benign	Not_analysed
1	62961928	62496257	T	C	1262887	NM_001367561.1:c.4923+82A>G	1:g.62961928T>C	DOCK7	intron_variant	criteria_provided,_single_submitter	Benign	41-200	Benign	Not_analysed
1	62962423	62496752	C	G	1296233	NM_001367561.1:c.4765-255G>C	1:g.62962423C>G	DOCK7	intron_variant	criteria_provided,_single_submitter	Benign	201-500	Benign	Not_analysed
1	62970753	62505082	T	C	1253207	NM_001367561.1:c.4612-300A>G	1:g.62970753T>C	DOCK7	intron_variant	criteria_provided,_single_submitter	Benign	201-500	Benign	Not_analysed
1	62973730	62508059	C	A	1066267	NM_001367561.1:c.4380-1G>T	1:g.62973730C>A	DOCK7	splice_acceptor_variant	criteria_provided,_single_submitter	Likely_pathogenic	1-2	Pathogenic	Not_analysed
1	62976348	62510677	T	C	475145	NM_001367561.1:c.4283-4A>G	1:g.62976348T>C	DOCK7	splice_polypyrimidine_tract_variant&splice_region_variant&intron_variant	criteria_provided,_multiple_submitters,_no_conflicts	Benign	3-10	Benign	Not_analysed
1	62976472	62510801	T	G	1289705	NM_001367561.1:c.4283-128A>C	1:g.62976472T>G	DOCK7	intron_variant	criteria_provided,_single_submitter	Benign	41-200	Benign	Not_analysed
1	62976486	62510815	A	C	1291658	NM_001367561.1:c.4283-142T>G	1:g.62976486A>C	DOCK7	intron_variant	criteria_provided,_single_submitter	Benign	41-200	Benign	Not_analysed
1	62978906	62513235	A	T	1226606	NM_001367561.1:c.4282+209T>A	1:g.62978906A>T	DOCK7	intron_variant	criteria_provided,_single_submitter	Benign	201-500	Benign	Not_analysed
1	63001308	62535637	T	C	475137	NM_001367561.1:c.3472-5A>G	1:g.63001308T>C	DOCK7	splice_polypyrimidine_tract_variant&splice_region_variant&intron_variant	criteria_provided,_multiple_submitters,_no_conflicts	Benign	3-10	Benign	Not_analysed
1	63010711	62545040	C	T	852196	NM_001367561.1:c.2767-1G>A	1:g.63010711C>T	DOCK7	splice_acceptor_variant	criteria_provided,_single_submitter	Likely_pathogenic	1-2	Pathogenic	Not_analysed
1	63010871	62545200	T	C	1179405	NM_001367561.1:c.2767-161A>G	1:g.63010871T>C	DOCK7	intron_variant	criteria_provided,_single_submitter	Benign	41-200	Benign	Not_analysed
1	63018170	62552499	T	C	1296224	NM_001367561.1:c.2766+233A>G	1:g.63018170T>C	DOCK7	intron_variant	criteria_provided,_single_submitter	Benign	201-500	Benign	Not_analysed
1	63018852	62553181	C	T	1296187	NM_001367561.1:c.2597-280G>A	1:g.63018852C>T	DOCK7	intron_variant	criteria_provided,_single_submitter	Benign	201-500	Benign	Not_analysed
1	63021662	62555991	T	G	1487641	NM_001367561.1:c.2432-2A>C	1:g.63021662T>G	DOCK7	splice_acceptor_variant	criteria_provided,_single_submitter	Likely_pathogenic	1-2	Pathogenic	Not_analysed
1	63024556	62558885	G	C	1263410	NM_001367561.1:c.2431+104C>G	1:g.63024556G>C	DOCK7	intron_variant	criteria_provided,_single_submitter	Benign	41-200	Benign	Not_analysed
1	63027024	62561353	C	T	1296201	NM_001367561.1:c.2199+264G>A	1:g.63027024C>T	DOCK7	intron_variant	criteria_provided,_single_submitter	Benign	201-500	Benign	Not_analysed
1	63042738	62577067	A	G	1246947	NM_001367561.1:c.2112+195T>C	1:g.63042738A>G	DOCK7	intron_variant	criteria_provided,_single_submitter	Benign	41-200	Benign	Not_analysed
1	63044464	62578793	C	T	1296220	NM_001367561.1:c.2010+35G>A	1:g.63044464C>T	DOCK7	intron_variant	criteria_provided,_single_submitter	Benign	11-40	Benign	Not_analysed
1	63044902	62579231	T	C	1229552	NM_001367561.1:c.1872-265A>G	1:g.63044902T>C	DOCK7	intron_variant	criteria_provided,_single_submitter	Benign	201-500	Benign	Not_analysed
1	63048617	62582946	T	C	1178508	NM_001367561.1:c.1871+238A>G	1:g.63048617T>C	DOCK7	intron_variant	criteria_provided,_single_submitter	Benign	201-500	Benign	Not_analysed
1	63049082	62583411	C	A	1281481	NM_001367561.1:c.1801-157G>T	1:g.63049082C>A	DOCK7	intron_variant	criteria_provided,_single_submitter	Benign	41-200	Benign	Not_analysed
1	63049212	62583541	G	A	1269543	NM_001367561.1:c.1801-287C>T	1:g.63049212G>A	DOCK7	intron_variant	criteria_provided,_single_submitter	Benign	201-500	Benign	Not_analysed
1	63085941	62620270	A	G	1296251	NM_001367561.1:c.1426-277T>C	1:g.63085941A>G	DOCK7	intron_variant	criteria_provided,_single_submitter	Benign	201-500	Benign	Not_analysed
1	63090858	62625187	C	T	1296231	NM_001367561.1:c.1425+72G>A	1:g.63090858C>T	DOCK7	intron_variant	criteria_provided,_single_submitter	Benign	41-200	Benign	Not_analysed
1	63096781	62631110	C	G	1264537	NM_001367561.1:c.1282+130G>C	1:g.63096781C>G	DOCK7	intron_variant	criteria_provided,_single_submitter	Benign	41-200	Benign	Not_analysed
1	63098940	62633269	A	G	1247066	NM_001367561.1:c.1116+229T>C	1:g.63098940A>G	DOCK7	intron_variant	criteria_provided,_single_submitter	Benign	201-500	Benign	Not_analysed
1	63102275	62636604	C	T	642295	NM_001367561.1:c.819-1G>A	1:g.63102275C>T	DOCK7	splice_acceptor_variant	criteria_provided,_single_submitter	Likely_pathogenic	1-2	Pathogenic	Not_analysed
1	63113511	62647840	C	A	1265549	NM_001367561.1:c.733-64G>T	1:g.63113511C>A	DOCK7	intron_variant	criteria_provided,_single_submitter	Benign	41-200	Benign	Not_analysed
1	63113689	62648018	T	C	1235541	NM_001367561.1:c.732+88A>G	1:g.63113689T>C	DOCK7	intron_variant	criteria_provided,_single_submitter	Benign	41-200	Benign	Not_analysed
1	63119256	62653585	T	C	1264149	NM_001367561.1:c.389+140A>G	1:g.63119256T>C	DOCK7	intron_variant	criteria_provided,_single_submitter	Benign	41-200	Benign	Not_analysed
1	63120053	62654382	T	C	1239815	NM_001367561.1:c.145-223A>G	1:g.63120053T>C	DOCK7	intron_variant	criteria_provided,_single_submitter	Benign	201-500	Benign	Not_analysed
1	63129082	62663411	T	C	1253330	NM_001367561.1:c.39-281A>G	1:g.63129082T>C	DOCK7	intron_variant	criteria_provided,_single_submitter	Benign	201-500	Benign	Not_analysed
1	63836819	63371148	T	G	1292514	NM_013339.4:c.82+89T>G	1:g.63836819T>G	ALG6	intron_variant	criteria_provided,_single_submitter	Benign	41-200	Benign	Not_analysed
1	63868016	63402345	T	C	955909	NM_013339.4:c.257+2T>C	1:g.63868016T>C	ALG6	splice_donor_variant	criteria_provided,_single_submitter	Likely_pathogenic	1-2	Pathogenic	Not_analysed
1	63868019	63402348	G	A	95529	NM_013339.4:c.257+5G>A	1:g.63868019G>A	ALG6	splice_donor_5th_base_variant&intron_variant	criteria_provided,_multiple_submitters,_no_conflicts	Pathogenic/Likely_pathogenic	3-10	Pathogenic	Not_analysed
1	63870122	63404451	A	C	1066617	NM_013339.4:c.258-2A>C	1:g.63870122A>C	ALG6	splice_acceptor_variant	criteria_provided,_single_submitter	Likely_pathogenic	1-2	Pathogenic	Not_analysed
1	63871758	63406087	T	C	1277943	NM_013339.4:c.347-230T>C	1:g.63871758T>C	ALG6	intron_variant	criteria_provided,_single_submitter	Benign	201-500	Benign	Not_analysed
1	63871881	63406210	A	G	1180566	NM_013339.4:c.347-107A>G	1:g.63871881A>G	ALG6	intron_variant	criteria_provided,_multiple_submitters,_no_conflicts	Benign	41-200	Benign	Not_analysed
1	63872071	63406400	G	T	553556	NM_013339.4:c.429+1G>T	1:g.63872071G>T	ALG6	splice_donor_variant	criteria_provided,_multiple_submitters,_no_conflicts	Likely_pathogenic	1-2	Pathogenic	Not_analysed
1	63872072	63406401	T	G	1507861	NM_013339.4:c.429+2T>G	1:g.63872072T>G	ALG6	splice_donor_variant	criteria_provided,_single_submitter	Likely_pathogenic	1-2	Pathogenic	Not_analysed
1	63872359	63406688	T	C	1287410	NM_013339.4:c.429+289T>C	1:g.63872359T>C	ALG6	intron_variant	criteria_provided,_single_submitter	Benign	201-500	Benign	Not_analysed
1	63872600	63406929	T	C	1180567	NM_013339.4:c.430-133T>C	1:g.63872600T>C	ALG6	intron_variant	criteria_provided,_multiple_submitters,_no_conflicts	Benign	41-200	Benign	Not_analysed
1	63872731	63407060	A	G	558221	NM_013339.4:c.430-2A>G	1:g.63872731A>G	ALG6	splice_acceptor_variant	criteria_provided,_single_submitter	Likely_pathogenic	1-2	Pathogenic	Not_analysed
1	63872812	63407141	T	C	682384	NM_013339.4:c.494+15T>C	1:g.63872812T>C	ALG6	intron_variant	criteria_provided,_multiple_submitters,_no_conflicts	Likely_benign	11-40	Benign	Not_analysed
1	63872871	63407200	A	G	1180568	NM_013339.4:c.494+74A>G	1:g.63872871A>G	ALG6	intron_variant	criteria_provided,_multiple_submitters,_no_conflicts	Benign	41-200	Benign	Not_analysed
1	63876679	63411008	G	A	1298146	NM_013339.4:c.495-138G>A	1:g.63876679G>A	ALG6	intron_variant	criteria_provided,_single_submitter	Benign	41-200	Benign	Not_analysed
1	63876815	63411144	A	T	1519101	NM_013339.4:c.495-2A>T	1:g.63876815A>T	ALG6	splice_acceptor_variant	criteria_provided,_single_submitter	Likely_pathogenic	1-2	Pathogenic	Not_analysed
1	63877003	63411332	G	A	1522702	NM_013339.4:c.680+1G>A	1:g.63877003G>A	ALG6	splice_donor_variant	criteria_provided,_single_submitter	Likely_pathogenic	1-2	Pathogenic	Not_analysed
1	63879818	63414147	G	A	568368	NM_013339.4:c.902+1G>A	1:g.63879818G>A	ALG6	splice_donor_variant	criteria_provided,_single_submitter	Likely_pathogenic	1-2	Pathogenic	Not_analysed
1	63881514	63415843	A	T	1268217	NM_013339.4:c.903-30A>T	1:g.63881514A>T	ALG6	intron_variant	criteria_provided,_single_submitter	Benign	11-40	Benign	Not_analysed
1	63885040	63419369	G	A	1524712	NM_013339.4:c.988-1G>A	1:g.63885040G>A	ALG6	splice_acceptor_variant	criteria_provided,_single_submitter	Likely_pathogenic	1-2	Pathogenic	Not_analysed
1	63885222	63419551	T	G	1180569	NM_013339.4:c.1058+111T>G	1:g.63885222T>G	ALG6	intron_variant	criteria_provided,_multiple_submitters,_no_conflicts	Benign	41-200	Benign	Not_analysed
1	63894396	63428725	G	A	385670	NM_013339.4:c.1059-8G>A	1:g.63894396G>A	ALG6	splice_polypyrimidine_tract_variant&splice_region_variant&intron_variant	criteria_provided,_multiple_submitters,_no_conflicts	Likely_benign	3-10	Benign	Not_analysed
1	63894473	63428802	G	A	575038	NM_013339.4:c.1127+1G>A	1:g.63894473G>A	ALG6	splice_donor_variant	criteria_provided,_single_submitter	Likely_pathogenic	1-2	Pathogenic	Not_analysed
1	63894597	63428926	A	C	553967	NM_013339.4:c.1128-2A>C	1:g.63894597A>C	ALG6	splice_acceptor_variant	criteria_provided,_multiple_submitters,_no_conflicts	Likely_pathogenic	1-2	Pathogenic	Not_analysed
1	63894598	63428927	G	A	983074	NM_013339.4:c.1128-1G>A	1:g.63894598G>A	ALG6	splice_acceptor_variant	criteria_provided,_single_submitter	Likely_pathogenic	1-2	Pathogenic	Not_analysed
1	63894798	63429127	G	T	1370628	NM_013339.4:c.1326+1G>T	1:g.63894798G>T	ALG6	splice_donor_variant	criteria_provided,_single_submitter	Pathogenic	1-2	Pathogenic	Not_analysed
1	64095493	63629822	T	C	1245060	NM_002633.3:c.410-120T>C	1:g.64095493T>C	PGM1	intron_variant	criteria_provided,_single_submitter	Benign	41-200	Benign	Not_analysed
1	64095862	63630191	G	A	676177	NM_002633.3:c.556+103G>A	1:g.64095862G>A	PGM1	intron_variant	criteria_provided,_single_submitter	Benign	41-200	Benign	Not_analysed
1	64100478	63634807	A	T	558803	NM_002633.3:c.683-22A>T	1:g.64100478A>T	PGM1	intron_variant	criteria_provided,_multiple_submitters,_no_conflicts	Benign	11-40	Benign	Not_analysed
1	64102114	63636443	A	G	676178	NM_002633.3:c.1028+55A>G	1:g.64102114A>G	PGM1	intron_variant	criteria_provided,_single_submitter	Benign	41-200	Benign	Not_analysed
1	64104099	63638428	A	G	1273657	NM_002633.3:c.1029-257A>G	1:g.64104099A>G	PGM1	intron_variant	criteria_provided,_single_submitter	Benign	201-500	Benign	Not_analysed
1	64113890	63648219	G	A	1271512	NM_002633.3:c.1145-298G>A	1:g.64113890G>A	PGM1	intron_variant	criteria_provided,_single_submitter	Benign	201-500	Benign	Not_analysed
1	64113956	63648285	A	T	1292059	NM_002633.3:c.1145-232A>T	1:g.64113956A>T	PGM1	intron_variant	criteria_provided,_single_submitter	Benign	201-500	Benign	Not_analysed
1	64114181	63648510	C	G	297883	NM_002633.3:c.1145-7C>G	1:g.64114181C>G	PGM1	splice_polypyrimidine_tract_variant&splice_region_variant&intron_variant	criteria_provided,_multiple_submitters,_no_conflicts	Benign/Likely_benign	3-10	Benign	Not_analysed
1	64114330	63648659	C	T	297886	NM_002633.3:c.1280+7C>T	1:g.64114330C>T	PGM1	splice_region_variant&intron_variant	criteria_provided,_multiple_submitters,_no_conflicts	Benign/Likely_benign	3-10	Benign	Not_analysed
1	64114429	63648758	G	T	1269299	NM_002633.3:c.1280+106G>T	1:g.64114429G>T	PGM1	intron_variant	criteria_provided,_single_submitter	Benign	41-200	Benign	Not_analysed
1	64117338	63651667	A	G	1066321	NM_002633.3:c.1281-2A>G	1:g.64117338A>G	PGM1	splice_acceptor_variant	criteria_provided,_single_submitter	Likely_pathogenic	1-2	Pathogenic	Not_analysed
1	64474804	64009132	C	T	1238957	NM_005012.4:c.92-173C>T	1:g.64474804C>T	ROR1	intron_variant	criteria_provided,_single_submitter	Benign	41-200	Benign	Not_analysed
1	64608563	64142880	A	G	1294931	NM_005012.4:c.1174+230A>G	1:g.64608563A>G	ROR1	intron_variant	criteria_provided,_single_submitter	Benign	201-500	Benign	Not_analysed
1	64624612	64158929	G	A	1226290	NM_005012.4:c.1175-52G>A	1:g.64624612G>A	ROR1	intron_variant	criteria_provided,_single_submitter	Benign	41-200	Benign	Not_analysed
1	65321388	64855705	G	A	1169785	NM_002227.4:c.1459-7C>T	1:g.65321388G>A	JAK1	splice_polypyrimidine_tract_variant&splice_region_variant&intron_variant	criteria_provided,_single_submitter	Benign	3-10	Benign	Not_analysed
1	65323469	64857786	G	C	1165448	NM_002227.4:c.1335-7C>G	1:g.65323469G>C	JAK1	splice_polypyrimidine_tract_variant&splice_region_variant&intron_variant	criteria_provided,_single_submitter	Benign	3-10	Benign	Not_analysed
1	65330659	64864976	A	G	1169118	NM_002227.4:c.991-4T>C	1:g.65330659A>G	JAK1	splice_polypyrimidine_tract_variant&splice_region_variant&intron_variant	criteria_provided,_single_submitter	Benign	3-10	Benign	Not_analysed
1	65830297	65364614	G	T	1258041	NM_001256864.2:c.194-21G>T	1:g.65830297G>T	DNAJC6	intron_variant	criteria_provided,_single_submitter	Benign	11-40	Benign	Not_analysed
1	65830608	65364925	T	C	1222461	NM_001256864.2:c.344+140T>C	1:g.65830608T>C	DNAJC6	intron_variant	criteria_provided,_single_submitter	Benign	41-200	Benign	Not_analysed
1	65845042	65379359	A	T	1227901	NM_001256864.2:c.544-43A>T	1:g.65845042A>T	DNAJC6	intron_variant	criteria_provided,_single_submitter	Benign	41-200	Benign	Not_analysed
1	65851759	65386076	G	A	1243721	NM_001256864.2:c.995+170G>A	1:g.65851759G>A	DNAJC6	intron_variant	criteria_provided,_single_submitter	Benign	41-200	Benign	Not_analysed
1	65852310	65386627	A	G	1251233	NM_001256864.2:c.996-185A>G	1:g.65852310A>G	DNAJC6	intron_variant	criteria_provided,_single_submitter	Benign	41-200	Benign	Not_analysed
1	65852870	65387187	A	G	1270673	NM_001256864.2:c.1113+258A>G	1:g.65852870A>G	DNAJC6	intron_variant	criteria_provided,_single_submitter	Benign	201-500	Benign	Not_analysed
1	65858088	65392405	T	C	1267313	NM_001256864.2:c.1469-26T>C	1:g.65858088T>C	DNAJC6	intron_variant	criteria_provided,_single_submitter	Benign	11-40	Benign	Not_analysed
1	65860874	65395191	T	G	1234289	NM_001256864.2:c.2038+159T>G	1:g.65860874T>G	DNAJC6	intron_variant	criteria_provided,_single_submitter	Benign	41-200	Benign	Not_analysed
1	65864220	65398537	G	T	1231080	NM_001256864.2:c.2039-276G>T	1:g.65864220G>T	DNAJC6	intron_variant	criteria_provided,_single_submitter	Benign	201-500	Benign	Not_analysed
1	65867391	65401708	C	G	1280630	NM_001256864.2:c.2108-53C>G	1:g.65867391C>G	DNAJC6	intron_variant	criteria_provided,_single_submitter	Benign	41-200	Benign	Not_analysed
1	65867715	65402032	C	T	1280721	NM_001256864.2:c.2227+152C>T	1:g.65867715C>T	DNAJC6	intron_variant	criteria_provided,_single_submitter	Benign	41-200	Benign	Not_analysed
1	65867874	65402191	G	C	1271884	NM_001256864.2:c.2227+311G>C	1:g.65867874G>C	DNAJC6	intron_variant	criteria_provided,_single_submitter	Benign	201-500	Benign	Not_analysed
1	65872011	65406328	A	G	1272566	NM_001256864.2:c.2491+195A>G	1:g.65872011A>G	DNAJC6	intron_variant	criteria_provided,_single_submitter	Benign	41-200	Benign	Not_analysed
1	65872019	65406336	A	G	1250424	NM_001256864.2:c.2491+203A>G	1:g.65872019A>G	DNAJC6	intron_variant	criteria_provided,_single_submitter	Benign	201-500	Benign	Not_analysed
1	65874037	65408354	T	C	1287944	NM_001256864.2:c.2492-287T>C	1:g.65874037T>C	DNAJC6	intron_variant	criteria_provided,_single_submitter	Benign	201-500	Benign	Not_analysed
1	65874147	65408464	T	A	1296193	NM_001256864.2:c.2492-177T>A	1:g.65874147T>A	DNAJC6	intron_variant	criteria_provided,_single_submitter	Benign	41-200	Benign	Not_analysed
1	65874790	65409107	A	G	1238772	NM_001256864.2:c.2634+324A>G	1:g.65874790A>G	DNAJC6	intron_variant	criteria_provided,_single_submitter	Benign	201-500	Benign	Not_analysed
1	65891183	65425500	T	A	1225396	NM_002303.6:c.-21+122T>A	1:g.65891183T>A	LEPR	intron_variant	criteria_provided,_single_submitter	Benign	41-200	Benign	Not_analysed
1	66031063	65565380	G	A	1235035	NM_002303.6:c.-20-166G>A	1:g.66031063G>A	LEPR	intron_variant	criteria_provided,_single_submitter	Benign	41-200	Benign	Not_analysed
1	66031528	65565845	T	A	1282777	NM_002303.6:c.40+240T>A	1:g.66031528T>A	LEPR	intron_variant	criteria_provided,_single_submitter	Benign	201-500	Benign	Not_analysed
1	66058801	65593118	A	G	1286120	NM_002303.6:c.703+253A>G	1:g.66058801A>G	LEPR	intron_variant	criteria_provided,_single_submitter	Benign	201-500	Benign	Not_analysed
1	66064113	65598430	T	C	1235525	NM_002303.6:c.850-230T>C	1:g.66064113T>C	LEPR	intron_variant	criteria_provided,_single_submitter	Benign	201-500	Benign	Not_analysed
1	66064293	65598610	A	C	1263741	NM_002303.6:c.850-50A>C	1:g.66064293A>C	LEPR	intron_variant	criteria_provided,_single_submitter	Benign	41-200	Benign	Not_analysed
1	66067073	65601390	A	G	1525833	NM_002303.6:c.995-2A>G	1:g.66067073A>G	LEPR	splice_acceptor_variant	criteria_provided,_single_submitter	Likely_pathogenic	1-2	Pathogenic	Not_analysed
1	66070422	65604739	C	T	1241787	NM_002303.6:c.1404-299C>T	1:g.66070422C>T	LEPR	intron_variant	criteria_provided,_single_submitter	Benign	201-500	Benign	Not_analysed
1	66074166	65608483	A	G	1250033	NM_002303.6:c.1604-270A>G	1:g.66074166A>G	LEPR	intron_variant	criteria_provided,_single_submitter	Benign	201-500	Benign	Not_analysed
1	66075586	65609903	A	G	1266126	NM_002303.6:c.1753-44A>G	1:g.66075586A>G	LEPR	intron_variant	criteria_provided,_single_submitter	Benign	41-200	Benign	Not_analysed
1	66081664	65615981	A	G	1268305	NM_002303.6:c.1996-27A>G	1:g.66081664A>G	LEPR	intron_variant	criteria_provided,_single_submitter	Benign	11-40	Benign	Not_analysed
1	66083537	65617854	G	A	1238327	NM_002303.6:c.2213-110G>A	1:g.66083537G>A	LEPR	intron_variant	criteria_provided,_single_submitter	Benign	41-200	Benign	Not_analysed
1	66085433	65619750	A	G	1232524	NM_002303.6:c.2396-178A>G	1:g.66085433A>G	LEPR	intron_variant	criteria_provided,_single_submitter	Benign	41-200	Benign	Not_analysed
1	66085525	65619842	T	A	1247474	NM_002303.6:c.2396-86T>A	1:g.66085525T>A	LEPR	intron_variant	criteria_provided,_single_submitter	Benign	41-200	Benign	Not_analysed
1	66085574	65619891	T	A	1262802	NM_002303.6:c.2396-37T>A	1:g.66085574T>A	LEPR	intron_variant	criteria_provided,_single_submitter	Benign	11-40	Benign	Not_analysed
1	66087301	65621618	G	C	1227668	NM_002303.6:c.2597+160G>C	1:g.66087301G>C	LEPR	intron_variant	criteria_provided,_single_submitter	Benign	41-200	Benign	Not_analysed
1	66088370	65622687	A	G	1249569	NM_002303.6:c.2598-219A>G	1:g.66088370A>G	LEPR	intron_variant	criteria_provided,_single_submitter	Benign	201-500	Benign	Not_analysed
1	66088701	65623018	C	A	1183122	NM_002303.6:c.2673+37C>A	1:g.66088701C>A	LEPR	intron_variant	criteria_provided,_single_submitter	Benign	11-40	Benign	Not_analysed
1	66088951	65623268	A	G	1227633	NM_002303.6:c.2673+287A>G	1:g.66088951A>G	LEPR	intron_variant	criteria_provided,_single_submitter	Benign	201-500	Benign	Not_analysed
1	67474503	67008820	C	T	1265910	NM_015139.3:c.959+265G>A	1:g.67474503C>T	SLC35D1	intron_variant	criteria_provided,_single_submitter	Benign	201-500	Benign	Not_analysed
1	67474880	67009197	T	C	1260580	NM_015139.3:c.877-30A>G	1:g.67474880T>C	SLC35D1	intron_variant	criteria_provided,_single_submitter	Benign	11-40	Benign	Not_analysed
1	67474977	67009294	C	T	1246419	NM_015139.3:c.877-127G>A	1:g.67474977C>T	SLC35D1	intron_variant	criteria_provided,_single_submitter	Benign	41-200	Benign	Not_analysed
1	67487109	67021426	T	C	1242550	NM_015139.3:c.797+109A>G	1:g.67487109T>C	SLC35D1	intron_variant	criteria_provided,_single_submitter	Benign	41-200	Benign	Not_analysed
1	67487119	67021436	C	A	1231615	NM_015139.3:c.797+99G>T	1:g.67487119C>A	SLC35D1	intron_variant	criteria_provided,_single_submitter	Benign	41-200	Benign	Not_analysed
1	67487293	67021610	A	G	709549	NM_015139.3:c.730-8T>C	1:g.67487293A>G	SLC35D1	splice_polypyrimidine_tract_variant&splice_region_variant&intron_variant	criteria_provided,_single_submitter	Benign	3-10	Benign	Not_analysed
1	67487376	67021693	C	A	1244705	NM_015139.3:c.730-91G>T	1:g.67487376C>A	SLC35D1	intron_variant	criteria_provided,_single_submitter	Benign	41-200	Benign	Not_analysed
1	67487377	67021694	A	G	1276665	NM_015139.3:c.730-92T>C	1:g.67487377A>G	SLC35D1	intron_variant	criteria_provided,_single_submitter	Benign	41-200	Benign	Not_analysed
1	67487389	67021706	G	C	1273225	NM_015139.3:c.730-104C>G	1:g.67487389G>C	SLC35D1	intron_variant	criteria_provided,_single_submitter	Benign	41-200	Benign	Not_analysed
1	67487401	67021718	G	C	1234073	NM_015139.3:c.730-116C>G	1:g.67487401G>C	SLC35D1	intron_variant	criteria_provided,_single_submitter	Benign	41-200	Benign	Not_analysed
1	67487407	67021724	G	C	1246882	NM_015139.3:c.730-122C>G	1:g.67487407G>C	SLC35D1	intron_variant	criteria_provided,_single_submitter	Benign	41-200	Benign	Not_analysed
1	67487439	67021756	C	T	1235463	NM_015139.3:c.730-154G>A	1:g.67487439C>T	SLC35D1	intron_variant	criteria_provided,_single_submitter	Benign	41-200	Benign	Not_analysed
1	67507914	67042231	C	G	1168661	NM_015139.3:c.729+5G>C	1:g.67507914C>G	SLC35D1	splice_donor_5th_base_variant&intron_variant	criteria_provided,_multiple_submitters,_no_conflicts	Benign	3-10	Benign	Not_analysed
1	67508067	67042384	A	G	1253537	NM_015139.3:c.637-56T>C	1:g.67508067A>G	SLC35D1	intron_variant	criteria_provided,_single_submitter	Benign	41-200	Benign	Not_analysed
1	67512695	67047012	A	G	1249477	NM_015139.3:c.636+253T>C	1:g.67512695A>G	SLC35D1	intron_variant	criteria_provided,_single_submitter	Benign	201-500	Benign	Not_analysed
1	67512903	67047220	G	T	1234892	NM_015139.3:c.636+45C>A	1:g.67512903G>T	SLC35D1	intron_variant	criteria_provided,_multiple_submitters,_no_conflicts	Benign	41-200	Benign	Not_analysed
1	67512920	67047237	A	C	1270736	NM_015139.3:c.636+28T>G	1:g.67512920A>C	SLC35D1	intron_variant	criteria_provided,_multiple_submitters,_no_conflicts	Benign	11-40	Benign	Not_analysed
1	67515228	67049545	G	A	1257754	NM_015139.3:c.533+237C>T	1:g.67515228G>A	SLC35D1	intron_variant	criteria_provided,_single_submitter	Benign	201-500	Benign	Not_analysed
1	67515309	67049626	C	T	1287418	NM_015139.3:c.533+156G>A	1:g.67515309C>T	SLC35D1	intron_variant	criteria_provided,_single_submitter	Benign	41-200	Benign	Not_analysed
1	67516115	67050432	C	G	1499652	NM_015139.3:c.464+1G>C	1:g.67516115C>G	SLC35D1	splice_donor_variant	criteria_provided,_single_submitter	Likely_pathogenic	1-2	Pathogenic	Not_analysed
1	67833501	67367818	G	A	1169793	NM_001374259.2:c.1259-7G>A	1:g.67833501G>A	IL12RB2	splice_polypyrimidine_tract_variant&splice_region_variant&intron_variant	criteria_provided,_single_submitter	Benign	3-10	Benign	Not_analysed
1	68895611	68429928	C	T	1321180	NM_000329.3:c.1451-1G>A	1:g.68895611C>T	RPE65	splice_acceptor_variant	criteria_provided,_multiple_submitters,_no_conflicts	Pathogenic/Likely_pathogenic	1-2	Pathogenic	Not_analysed
1	68895612	68429929	T	G	623371	NM_000329.3:c.1451-2A>C	1:g.68895612T>G	RPE65	splice_acceptor_variant	criteria_provided,_single_submitter	Likely_pathogenic	1-2	Pathogenic	Not_analysed
1	68896644	68430961	G	A	1236661	NM_000329.3:c.1450+104C>T	1:g.68896644G>A	RPE65	intron_variant	criteria_provided,_single_submitter	Benign	41-200	Benign	Not_analysed
1	68896898	68431215	A	G	1255052	NM_000329.3:c.1339-39T>C	1:g.68896898A>G	RPE65	intron_variant	criteria_provided,_single_submitter	Benign	11-40	Benign	Not_analysed
1	68897064	68431381	G	A	772770	NM_000329.3:c.1244-5C>T	1:g.68897064G>A	RPE65	splice_polypyrimidine_tract_variant&splice_region_variant&intron_variant	criteria_provided,_single_submitter	Benign	3-10	Benign	Not_analysed
1	68897153	68431470	C	T	1066954	NM_000329.3:c.1243+1G>A	1:g.68897153C>T	RPE65	splice_donor_variant	criteria_provided,_single_submitter	Likely_pathogenic	1-2	Pathogenic	Not_analysed
1	68904624	68438941	C	T	1468758	NM_000329.3:c.998+1G>A	1:g.68904624C>T	RPE65	splice_donor_variant	criteria_provided,_single_submitter	Likely_pathogenic	1-2	Pathogenic	Not_analysed
1	68904873	68439190	C	A	98893	NM_000329.3:c.858+1G>T	1:g.68904873C>A	RPE65	splice_donor_variant	criteria_provided,_single_submitter	Pathogenic	1-2	Pathogenic	Not_analysed
1	68904873	68439190	C	T	98892	NM_000329.3:c.858+1G>A	1:g.68904873C>T	RPE65	splice_donor_variant	criteria_provided,_single_submitter	Pathogenic	1-2	Pathogenic	Not_analysed
1	68905008	68439325	T	A	952461	NM_000329.3:c.726-2A>T	1:g.68905008T>A	RPE65	splice_acceptor_variant	criteria_provided,_single_submitter	Likely_pathogenic	1-2	Pathogenic	Not_analysed
1	68905242	68439559	A	G	1455641	NM_000329.3:c.725+2T>C	1:g.68905242A>G	RPE65	splice_donor_variant	criteria_provided,_single_submitter	Pathogenic	1-2	Pathogenic	Not_analysed
1	68905242	68439559	A	T	1457633	NM_000329.3:c.725+2T>A	1:g.68905242A>T	RPE65	splice_donor_variant	criteria_provided,_single_submitter	Pathogenic	1-2	Pathogenic	Not_analysed
1	68905243	68439560	C	T	1453840	NM_000329.3:c.725+1G>A	1:g.68905243C>T	RPE65	splice_donor_variant	criteria_provided,_single_submitter	Pathogenic	1-2	Pathogenic	Not_analysed
1	68905327	68439644	T	G	1416497	NM_000329.3:c.644-2A>C	1:g.68905327T>G	RPE65	splice_acceptor_variant	criteria_provided,_single_submitter	Pathogenic	1-2	Pathogenic	Not_analysed
1	68906534	68440851	A	T	940479	NM_000329.3:c.643+2T>A	1:g.68906534A>T	RPE65	splice_donor_variant	criteria_provided,_single_submitter	Likely_pathogenic	1-2	Pathogenic	Not_analysed
1	68906684	68441001	C	T	1067786	NM_000329.3:c.496-1G>A	1:g.68906684C>T	RPE65	splice_acceptor_variant	criteria_provided,_single_submitter	Likely_pathogenic	1-2	Pathogenic	Not_analysed
1	68910356	68444673	C	A	1505946	NM_000329.3:c.354-1G>T	1:g.68910356C>A	RPE65	splice_acceptor_variant	criteria_provided,_single_submitter	Likely_pathogenic	1-2	Pathogenic	Not_analysed
1	68910356	68444673	C	T	1066312	NM_000329.3:c.354-1G>A	1:g.68910356C>T	RPE65	splice_acceptor_variant	criteria_provided,_single_submitter	Likely_pathogenic	1-2	Pathogenic	Not_analysed
1	68912109	68446426	A	C	1228478	NM_000329.3:c.245+284T>G	1:g.68912109A>C	RPE65	intron_variant	criteria_provided,_single_submitter	Benign	201-500	Benign	Not_analysed
1	68912150	68446467	G	A	1269856	NM_000329.3:c.245+243C>T	1:g.68912150G>A	RPE65	intron_variant	criteria_provided,_single_submitter	Benign	201-500	Benign	Not_analysed
1	68912545	68446862	T	A	98899	NM_000329.3:c.95-2A>T	1:g.68912545T>A	RPE65	splice_acceptor_variant	criteria_provided,_multiple_submitters,_no_conflicts	Pathogenic	1-2	Pathogenic	Not_analysed
1	68912755	68447072	T	C	1227040	NM_000329.3:c.95-212A>G	1:g.68912755T>C	RPE65	intron_variant	criteria_provided,_single_submitter	Benign	201-500	Benign	Not_analysed
1	68914390	68448707	C	G	1465763	NM_000329.3:c.12-1G>C	1:g.68914390C>G	RPE65	splice_acceptor_variant	criteria_provided,_single_submitter	Likely_pathogenic	1-2	Pathogenic	Not_analysed
1	68915479	68449796	A	T	1269757	NM_000329.3:c.11+99T>A	1:g.68915479A>T	RPE65	intron_variant	criteria_provided,_single_submitter	Benign	41-200	Benign	Not_analysed
1	68915544	68449861	A	T	98824	NM_000329.3:c.11+34T>A	1:g.68915544A>T	RPE65	intron_variant	criteria_provided,_single_submitter	Benign	11-40	Benign	Not_analysed
1	68915576	68449893	A	C	957480	NM_000329.3:c.11+2T>G	1:g.68915576A>C	RPE65	splice_donor_variant	criteria_provided,_single_submitter	Likely_pathogenic	1-2	Pathogenic	Not_analysed
1	74716310	74250626	C	A	1270859	NM_015978.3:c.236-46C>A	1:g.74716310C>A	TNNI3K	intron_variant	criteria_provided,_single_submitter	Benign	41-200	Benign	Not_analysed
1	74737081	74271397	A	G	1283553	NM_015978.3:c.334-201A>G	1:g.74737081A>G	TNNI3K	intron_variant	criteria_provided,_single_submitter	Benign	201-500	Benign	Not_analysed
1	74737166	74271482	A	C	1273437	NM_015978.3:c.334-116A>C	1:g.74737166A>C	TNNI3K	intron_variant	criteria_provided,_single_submitter	Benign	41-200	Benign	Not_analysed
1	74801864	74336180	A	G	1297980	NM_015978.3:c.682+31A>G	1:g.74801864A>G	TNNI3K	intron_variant	criteria_provided,_single_submitter	Benign	11-40	Benign	Not_analysed
1	74801964	74336280	T	G	1268209	NM_015978.3:c.682+131T>G	1:g.74801964T>G	TNNI3K	intron_variant	criteria_provided,_single_submitter	Benign	41-200	Benign	Not_analysed
1	74802123	74336439	C	T	1286138	NM_015978.3:c.682+290C>T	1:g.74802123C>T	TNNI3K	intron_variant	criteria_provided,_single_submitter	Benign	201-500	Benign	Not_analysed
1	74818872	74353188	G	A	1222223	NM_015978.3:c.933-78G>A	1:g.74818872G>A	TNNI3K	intron_variant	criteria_provided,_single_submitter	Benign	41-200	Benign	Not_analysed
1	74819077	74353393	T	G	1243463	NM_015978.3:c.1027+33T>G	1:g.74819077T>G	TNNI3K	intron_variant	criteria_provided,_multiple_submitters,_no_conflicts	Benign	11-40	Benign	Not_analysed
1	74832757	74367073	A	G	1285641	NM_015978.3:c.1178-183A>G	1:g.74832757A>G	TNNI3K	intron_variant	criteria_provided,_single_submitter	Benign	41-200	Benign	Not_analysed
1	74835788	74370104	T	C	1181983	NM_015978.3:c.1668-184T>C	1:g.74835788T>C	TNNI3K	intron_variant	criteria_provided,_single_submitter	Benign	41-200	Benign	Not_analysed
1	74836154	74370470	T	G	1256814	NM_015978.3:c.1772+78T>G	1:g.74836154T>G	TNNI3K	intron_variant	criteria_provided,_single_submitter	Benign	41-200	Benign	Not_analysed
1	74836204	74370520	C	T	1233250	NM_015978.3:c.1772+128C>T	1:g.74836204C>T	TNNI3K	intron_variant	criteria_provided,_single_submitter	Benign	41-200	Benign	Not_analysed
1	74836228	74370544	T	A	1248331	NM_015978.3:c.1772+152T>A	1:g.74836228T>A	TNNI3K	intron_variant	criteria_provided,_single_submitter	Benign	41-200	Benign	Not_analysed
1	74901829	74436145	A	C	1288255	NM_015978.3:c.1825+13A>C	1:g.74901829A>C	TNNI3K	intron_variant	criteria_provided,_single_submitter	Benign	11-40	Benign	Not_analysed
1	74902244	74436560	A	G	1258124	NM_015978.3:c.1878+34A>G	1:g.74902244A>G	TNNI3K	intron_variant	criteria_provided,_single_submitter	Benign	11-40	Benign	Not_analysed
1	74902278	74436594	C	T	1273900	NM_015978.3:c.1878+68C>T	1:g.74902278C>T	TNNI3K	intron_variant	criteria_provided,_single_submitter	Benign	41-200	Benign	Not_analysed
1	74902405	74436721	G	T	1270860	NM_015978.3:c.1878+195G>T	1:g.74902405G>T	TNNI3K	intron_variant	criteria_provided,_single_submitter	Benign	41-200	Benign	Not_analysed
1	74957696	74492012	A	G	1264801	NM_015978.3:c.2182-85A>G	1:g.74957696A>G	TNNI3K	intron_variant	criteria_provided,_single_submitter	Benign	41-200	Benign	Not_analysed
1	75005776	74540092	A	G	1288087	NM_015978.3:c.2352-142A>G	1:g.75005776A>G	TNNI3K	intron_variant	criteria_provided,_single_submitter	Benign	41-200	Benign	Not_analysed
1	75006027	74540343	A	G	1262399	NM_015978.3:c.2431+30A>G	1:g.75006027A>G	TNNI3K	intron_variant	criteria_provided,_multiple_submitters,_no_conflicts	Benign	11-40	Benign	Not_analysed
1	75006076	74540392	G	A	1221310	NM_015978.3:c.2431+79G>A	1:g.75006076G>A	TNNI3K	intron_variant	criteria_provided,_single_submitter	Benign	41-200	Benign	Not_analysed
1	76190504	75724819	T	G	1369032	NM_000016.6:c.30+2T>G	1:g.76190504T>G	ACADM	splice_donor_variant	criteria_provided,_single_submitter	Pathogenic	1-2	Pathogenic	Not_analysed
1	76190504	75724819	T	C	551031	NM_000016.6:c.30+2T>C	1:g.76190504T>C	ACADM	splice_donor_variant	criteria_provided,_multiple_submitters,_no_conflicts	Pathogenic/Likely_pathogenic	1-2	Pathogenic	Not_analysed
1	76190506	75724821	A	G	1469362	NM_000016.6:c.30+4A>G	1:g.76190506A>G	ACADM	splice_donor_region_variant&intron_variant	criteria_provided,_single_submitter	Likely_pathogenic	3-10	Pathogenic	Not_analysed
1	76198033	75732348	A	G	682748	NM_000016.6:c.119-296A>G	1:g.76198033A>G	ACADM	intron_variant	criteria_provided,_single_submitter	Benign	201-500	Benign	Not_analysed
1	76198328	75732643	G	C	842838	NM_000016.6:c.119-1G>C	1:g.76198328G>C	ACADM	splice_acceptor_variant	criteria_provided,_single_submitter	Likely_pathogenic	1-2	Pathogenic	Not_analysed
1	76198428	75732743	T	C	811864	NM_000016.6:c.216+2T>C	1:g.76198428T>C	ACADM	splice_donor_variant	criteria_provided,_single_submitter	Pathogenic	1-2	Pathogenic	Not_analysed
1	76198431	75732746	G	T	1066634	NM_000016.6:c.216+5G>T	1:g.76198431G>T	ACADM	splice_donor_5th_base_variant&intron_variant	criteria_provided,_single_submitter	Likely_pathogenic	3-10	Pathogenic	Not_analysed
1	76198436	75732751	T	C	92259	NM_000016.6:c.216+10T>C	1:g.76198436T>C	ACADM	intron_variant	criteria_provided,_multiple_submitters,_no_conflicts	Benign	3-10	Benign	Not_analysed
1	76198536	75732851	A	G	1066760	NM_000016.6:c.217-2A>G	1:g.76198536A>G	ACADM	splice_acceptor_variant	criteria_provided,_single_submitter	Likely_pathogenic	1-2	Pathogenic	Not_analysed
1	76198537	75732852	G	A	643196	NM_000016.6:c.217-1G>A	1:g.76198537G>A	ACADM	splice_acceptor_variant	criteria_provided,_single_submitter	Pathogenic	1-2	Pathogenic	Not_analysed
1	76198609	75732924	T	G	551514	NM_000016.6:c.286+2T>G	1:g.76198609T>G	ACADM	splice_donor_variant	criteria_provided,_single_submitter	Likely_pathogenic	1-2	Pathogenic	Not_analysed
1	76198785	75733100	G	A	676189	NM_000016.6:c.286+178G>A	1:g.76198785G>A	ACADM	intron_variant	criteria_provided,_multiple_submitters,_no_conflicts	Benign	41-200	Benign	Not_analysed
1	76199384	75733699	G	A	1265461	NM_000016.6:c.387+71G>A	1:g.76199384G>A	ACADM	intron_variant	criteria_provided,_single_submitter	Benign	41-200	Benign	Not_analysed
1	76200169	75734484	A	G	1240439	NM_000016.6:c.388-307A>G	1:g.76200169A>G	ACADM	intron_variant	criteria_provided,_single_submitter	Benign	201-500	Benign	Not_analysed
1	76200475	75734790	G	A	1067987	NM_000016.6:c.388-1G>A	1:g.76200475G>A	ACADM	splice_acceptor_variant	criteria_provided,_single_submitter	Likely_pathogenic	1-2	Pathogenic	Not_analysed
1	76200558	75734873	T	G	958925	NM_000016.6:c.468+2T>G	1:g.76200558T>G	ACADM	splice_donor_variant	criteria_provided,_single_submitter	Likely_pathogenic	1-2	Pathogenic	Not_analysed
1	76200558	75734873	T	C	1380272	NM_000016.6:c.468+2T>C	1:g.76200558T>C	ACADM	splice_donor_variant	criteria_provided,_single_submitter	Pathogenic	1-2	Pathogenic	Not_analysed
1	76205663	75739978	A	C	553233	NM_000016.6:c.469-2A>C	1:g.76205663A>C	ACADM	splice_acceptor_variant	criteria_provided,_single_submitter	Likely_pathogenic	1-2	Pathogenic	Not_analysed
1	76211473	75745788	G	A	226084	NM_000016.6:c.600-18G>A	1:g.76211473G>A	ACADM	intron_variant	criteria_provided,_multiple_submitters,_no_conflicts	Pathogenic/Likely_pathogenic	11-40	Pathogenic	Not_analysed
1	76211490	75745805	G	A	1497729	NM_000016.6:c.600-1G>A	1:g.76211490G>A	ACADM	splice_acceptor_variant	criteria_provided,_single_submitter	Likely_pathogenic	1-2	Pathogenic	Not_analysed
1	76211601	75745916	T	G	554398	NM_000016.6:c.708+2T>G	1:g.76211601T>G	ACADM	splice_donor_variant	criteria_provided,_single_submitter	Likely_pathogenic	1-2	Pathogenic	Not_analysed
1	76215102	75749417	A	C	552145	NM_000016.6:c.709-2A>C	1:g.76215102A>C	ACADM	splice_acceptor_variant	criteria_provided,_multiple_submitters,_no_conflicts	Pathogenic/Likely_pathogenic	1-2	Pathogenic	Not_analysed
1	76215246	75749561	T	C	1072109	NM_000016.6:c.849+2T>C	1:g.76215246T>C	ACADM	splice_donor_variant	criteria_provided,_single_submitter	Pathogenic	1-2	Pathogenic	Not_analysed
1	76215497	75749812	A	T	682759	NM_000016.6:c.849+253A>T	1:g.76215497A>T	ACADM	intron_variant	criteria_provided,_single_submitter	Benign	201-500	Benign	Not_analysed
1	76215866	75750181	C	T	1231637	NM_000016.6:c.850-270C>T	1:g.76215866C>T	ACADM	intron_variant	criteria_provided,_single_submitter	Benign	201-500	Benign	Not_analysed
1	76216330	75750645	T	C	1177606	NM_000016.6:c.945+99T>C	1:g.76216330T>C	ACADM	intron_variant	criteria_provided,_multiple_submitters,_no_conflicts	Benign	41-200	Benign	Not_analysed
1	76216519	75750834	C	T	1286026	NM_000016.6:c.945+288C>T	1:g.76216519C>T	ACADM	intron_variant	criteria_provided,_single_submitter	Benign	201-500	Benign	Not_analysed
1	76226484	75760799	A	G	1233406	NM_000016.6:c.946-323A>G	1:g.76226484A>G	ACADM	intron_variant	criteria_provided,_single_submitter	Benign	201-500	Benign	Not_analysed
1	76226557	75760872	G	C	1224012	NM_000016.6:c.946-250G>C	1:g.76226557G>C	ACADM	intron_variant	criteria_provided,_single_submitter	Benign	201-500	Benign	Not_analysed
1	76226801	75761116	T	G	558685	NM_000016.6:c.946-6T>G	1:g.76226801T>G	ACADM	splice_polypyrimidine_tract_variant&splice_region_variant&intron_variant	criteria_provided,_multiple_submitters,_no_conflicts	Pathogenic/Likely_pathogenic	3-10	Pathogenic	Not_analysed
1	76227056	75761371	G	A	555602	NM_000016.6:c.1194+1G>A	1:g.76227056G>A	ACADM	splice_donor_variant	criteria_provided,_multiple_submitters,_no_conflicts	Pathogenic	1-2	Pathogenic	Not_analysed
1	76227278	75761593	A	G	1271081	NM_000016.6:c.1194+223A>G	1:g.76227278A>G	ACADM	intron_variant	criteria_provided,_single_submitter	Benign	201-500	Benign	Not_analysed
1	76228376	75762691	G	C	552553	NM_000016.6:c.1195-1G>C	1:g.76228376G>C	ACADM	splice_acceptor_variant	criteria_provided,_single_submitter	Likely_pathogenic	1-2	Pathogenic	Not_analysed
1	76347063	75881378	G	T	767679	NM_002440.4:c.1906+8G>T	1:g.76347063G>T	MSH4	splice_region_variant&intron_variant	criteria_provided,_single_submitter	Benign	3-10	Benign	Not_analysed
1	77334177	76868492	C	T	780770	NM_030965.3:c.16-5C>T	1:g.77334177C>T	ST6GALNAC5	splice_polypyrimidine_tract_variant&splice_region_variant&intron_variant	criteria_provided,_single_submitter	Benign	3-10	Benign	Not_analysed
1	77627096	77161411	G	A	1280784	NM_005482.3:c.703-6C>T	1:g.77627096G>A	PIGK	splice_polypyrimidine_tract_variant&splice_region_variant&intron_variant	criteria_provided,_multiple_submitters,_no_conflicts	Benign	3-10	Benign	Not_analysed
1	78045321	77579636	A	G	715625	NM_015534.6:c.1981-8T>C	1:g.78045321A>G	ZZZ3	splice_polypyrimidine_tract_variant&splice_region_variant&intron_variant	criteria_provided,_single_submitter	Benign	3-10	Benign	Not_analysed
1	78382018	77916333	T	C	675412	NM_144573.4:c.27+200T>C	1:g.78382018T>C	NEXN	intron_variant	criteria_provided,_single_submitter	Benign	41-200	Benign	Not_analysed
1	78382038	77916353	A	C	674339	NM_144573.4:c.27+220A>C	1:g.78382038A>C	NEXN	intron_variant	criteria_provided,_single_submitter	Benign	201-500	Benign	Not_analysed
1	78383467	77917782	G	A	671176	NM_144573.4:c.219+25G>A	1:g.78383467G>A	NEXN	intron_variant	criteria_provided,_single_submitter	Benign	11-40	Benign	Not_analysed
1	78391020	77925335	T	C	1232888	NM_144573.4:c.489+106T>C	1:g.78391020T>C	NEXN	intron_variant	criteria_provided,_single_submitter	Benign	41-200	Benign	Not_analysed
1	78391121	77925436	C	T	1241885	NM_144573.4:c.489+207C>T	1:g.78391121C>T	NEXN	intron_variant	criteria_provided,_single_submitter	Benign	201-500	Benign	Not_analysed
1	78394992	77929307	T	C	695265	NM_144573.4:c.865-9T>C	1:g.78394992T>C	NEXN	splice_polypyrimidine_tract_variant&intron_variant	criteria_provided,_multiple_submitters,_no_conflicts	Likely_benign	3-10	Benign	Not_analysed
1	78399207	77933522	C	G	671177	NM_144573.4:c.1251+43C>G	1:g.78399207C>G	NEXN	intron_variant	criteria_provided,_single_submitter	Benign	41-200	Benign	Not_analysed
1	78399212	77933527	T	C	671385	NM_144573.4:c.1251+48T>C	1:g.78399212T>C	NEXN	intron_variant	criteria_provided,_single_submitter	Benign	41-200	Benign	Not_analysed
1	78401498	77935813	T	G	178878	NM_144573.4:c.1252-10T>G	1:g.78401498T>G	NEXN	splice_polypyrimidine_tract_variant&intron_variant	criteria_provided,_multiple_submitters,_no_conflicts	Benign/Likely_benign	3-10	Benign	Not_analysed
1	85403570	84937887	A	T	711275	NM_153259.4:c.1213-10T>A	1:g.85403570A>T	MCOLN2	splice_polypyrimidine_tract_variant&intron_variant	criteria_provided,_single_submitter	Benign	3-10	Benign	Not_analysed
1	85405226	84939543	C	T	777913	NM_153259.4:c.1110+10G>A	1:g.85405226C>T	MCOLN2	intron_variant	criteria_provided,_single_submitter	Benign	3-10	Benign	Not_analysed
1	85551722	85086039	G	A	728642	NM_145172.5:c.740+9G>A	1:g.85551722G>A	WDR63	intron_variant	criteria_provided,_single_submitter	Benign	3-10	Benign	Not_analysed
1	85563344	85097661	C	A	787528	NM_145172.5:c.1350+6C>A	1:g.85563344C>A	WDR63	splice_donor_region_variant&intron_variant	criteria_provided,_single_submitter	Benign	3-10	Benign	Not_analysed
1	85736292	85270609	A	G	795882	NM_003921.5:c.346+9T>C	1:g.85736292A>G	BCL10	intron_variant	criteria_provided,_single_submitter	Benign	3-10	Benign	Not_analysed
1	86961366	86495683	A	G	778233	NM_001285.4:c.2113+8A>G	1:g.86961366A>G	CLCA1	splice_region_variant&intron_variant	criteria_provided,_single_submitter	Benign	3-10	Benign	Not_analysed
1	87549869	87084186	C	T	707157	NM_012262.4:c.364-8C>T	1:g.87549869C>T	HS2ST1	splice_polypyrimidine_tract_variant&splice_region_variant&intron_variant	criteria_provided,_single_submitter	Benign	3-10	Benign	Not_analysed
1	92728176	92262619	A	G	1289963	NM_053274.3:c.1473+244T>C	1:g.92728176A>G	GLMN	intron_variant	criteria_provided,_single_submitter	Benign	201-500	Benign	Not_analysed
1	92732050	92266493	C	T	1334667	NM_053274.3:c.1141-1G>A	1:g.92732050C>T	GLMN	splice_acceptor_variant	criteria_provided,_single_submitter	Likely_pathogenic	1-2	Pathogenic	Not_analysed
1	92732302	92266745	G	A	811779	NM_053274.3:c.1099-4C>T	1:g.92732302G>A	GLMN	splice_polypyrimidine_tract_variant&splice_region_variant&intron_variant	criteria_provided,_single_submitter	Benign	3-10	Benign	Not_analysed
1	92733870	92268313	G	A	1294772	NM_053274.3:c.978-178C>T	1:g.92733870G>A	GLMN	intron_variant	criteria_provided,_single_submitter	Benign	41-200	Benign	Not_analysed
1	92733966	92268409	A	C	1231890	NM_053274.3:c.978-274T>G	1:g.92733966A>C	GLMN	intron_variant	criteria_provided,_single_submitter	Benign	201-500	Benign	Not_analysed
1	92735359	92269802	T	C	1251450	NM_053274.3:c.924-26A>G	1:g.92735359T>C	GLMN	intron_variant	criteria_provided,_single_submitter	Benign	11-40	Benign	Not_analysed
1	92752308	92286751	T	C	1294784	NM_053274.3:c.633-159A>G	1:g.92752308T>C	GLMN	intron_variant	criteria_provided,_single_submitter	Benign	41-200	Benign	Not_analysed
1	92754282	92288725	G	A	1233527	NM_053274.3:c.632+189C>T	1:g.92754282G>A	GLMN	intron_variant	criteria_provided,_single_submitter	Benign	41-200	Benign	Not_analysed
1	92754470	92288913	C	T	1066531	NM_053274.3:c.632+1G>A	1:g.92754470C>T	GLMN	splice_donor_variant	criteria_provided,_single_submitter	Likely_pathogenic	1-2	Pathogenic	Not_analysed
1	92755943	92290386	G	A	1281557	NM_053274.3:c.286-80C>T	1:g.92755943G>A	GLMN	intron_variant	criteria_provided,_single_submitter	Benign	41-200	Benign	Not_analysed
1	92945895	92480338	C	G	1166136	NM_005263.5:c.924+10G>C	1:g.92945895C>G	GFI1	intron_variant	criteria_provided,_single_submitter	Benign	3-10	Benign	Not_analysed
1	93297677	92832120	G	C	281749	NM_000969.5:c.3+3G>C	1:g.93297677G>C	RPL5	splice_donor_region_variant&intron_variant	criteria_provided,_multiple_submitters,_no_conflicts	Benign/Likely_benign	3-10	Benign	Not_analysed
1	93298936	92833379	T	A	1066757	NM_000969.5:c.4-10T>A	1:g.93298936T>A	RPL5	splice_polypyrimidine_tract_variant&intron_variant	criteria_provided,_single_submitter	Likely_pathogenic	3-10	Pathogenic	Not_analysed
1	93299100	92833543	A	G	1513641	NM_000969.5:c.74-2A>G	1:g.93299100A>G	RPL5	splice_acceptor_variant	criteria_provided,_single_submitter	Likely_pathogenic	1-2	Pathogenic	Not_analysed
1	93299101	92833544	G	A	870662	NM_000969.5:c.74-1G>A	1:g.93299101G>A	RPL5	splice_acceptor_variant	criteria_provided,_single_submitter	Pathogenic	1-2	Pathogenic	Not_analysed
1	93301950	92836393	G	T	1476888	NM_000969.5:c.527+1G>T	1:g.93301950G>T	RPL5	splice_donor_variant	criteria_provided,_single_submitter	Likely_pathogenic	1-2	Pathogenic	Not_analysed
1	93307314	92841757	C	A	696621	NM_000969.5:c.795-9C>A	1:g.93307314C>A	RPL5	splice_polypyrimidine_tract_variant&intron_variant	criteria_provided,_multiple_submitters,_no_conflicts	Benign	3-10	Benign	Not_analysed
1	93584006	93118449	G	A	711276	NM_007358.4:c.728+9G>A	1:g.93584006G>A	MTF2	intron_variant	criteria_provided,_single_submitter	Benign	3-10	Benign	Not_analysed
1	93996304	93530747	G	T	712674	NM_001164473.3:c.511-8G>T	1:g.93996304G>T	FNBP1L	splice_polypyrimidine_tract_variant&splice_region_variant&intron_variant	criteria_provided,_single_submitter	Benign	3-10	Benign	Not_analysed
1	94458800	93993244	T	G	1455137	NM_000350.3:c.6817-2A>C	1:g.94458800T>G	ABCA4	splice_acceptor_variant	criteria_provided,_single_submitter	Pathogenic	1-2	Pathogenic	Not_analysed
1	94458800	93993244	T	C	866510	NM_000350.3:c.6817-2A>G	1:g.94458800T>C	ABCA4	splice_acceptor_variant	criteria_provided,_multiple_submitters,_no_conflicts	Pathogenic/Likely_pathogenic	1-2	Pathogenic	Not_analysed
1	94463105	93997549	G	A	1272379	NM_000350.3:c.6729+312C>T	1:g.94463105G>A	ABCA4	intron_variant	criteria_provided,_single_submitter	Benign	201-500	Benign	Not_analysed
1	94463366	93997810	G	C	1294239	NM_000350.3:c.6729+51C>G	1:g.94463366G>C	ABCA4	intron_variant	criteria_provided,_single_submitter	Benign	41-200	Benign	Not_analysed
1	94463667	93998111	C	G	1460404	NM_000350.3:c.6480-1G>C	1:g.94463667C>G	ABCA4	splice_acceptor_variant	criteria_provided,_single_submitter	Pathogenic	1-2	Pathogenic	Not_analysed
1	94463767	93998211	C	T	1246469	NM_000350.3:c.6480-101G>A	1:g.94463767C>T	ABCA4	intron_variant	criteria_provided,_single_submitter	Benign	41-200	Benign	Not_analysed
1	94463768	93998212	T	C	1281877	NM_000350.3:c.6480-102A>G	1:g.94463768T>C	ABCA4	intron_variant	criteria_provided,_single_submitter	Benign	41-200	Benign	Not_analysed
1	94463795	93998239	C	G	1290308	NM_000350.3:c.6480-129G>C	1:g.94463795C>G	ABCA4	intron_variant	criteria_provided,_single_submitter	Benign	41-200	Benign	Not_analysed
1	94466388	94000832	T	C	1437246	NM_000350.3:c.6479+4A>G	1:g.94466388T>C	ABCA4	splice_donor_region_variant&intron_variant	criteria_provided,_single_submitter	Pathogenic	3-10	Pathogenic	Not_analysed
1	94466557	94001001	C	T	635989	NM_000350.3:c.6386+1G>A	1:g.94466557C>T	ABCA4	splice_donor_variant	criteria_provided,_multiple_submitters,_no_conflicts	Pathogenic	1-2	Pathogenic	Not_analysed
1	94466662	94001106	C	G	846607	NM_000350.3:c.6283-1G>C	1:g.94466662C>G	ABCA4	splice_acceptor_variant	criteria_provided,_single_submitter	Likely_pathogenic	1-2	Pathogenic	Not_analysed
1	94467008	94001452	C	T	1280737	NM_000350.3:c.6283-347G>A	1:g.94467008C>T	ABCA4	intron_variant	criteria_provided,_single_submitter	Benign	201-500	Benign	Not_analysed
1	94467238	94001682	G	A	1252554	NM_000350.3:c.6282+176C>T	1:g.94467238G>A	ABCA4	intron_variant	criteria_provided,_single_submitter	Benign	41-200	Benign	Not_analysed
1	94467413	94001857	C	G	1048146	NM_000350.3:c.6282+1G>C	1:g.94467413C>G	ABCA4	splice_donor_variant	criteria_provided,_single_submitter	Likely_pathogenic	1-2	Pathogenic	Not_analysed
1	94467732	94002176	T	A	1253069	NM_000350.3:c.6148-184A>T	1:g.94467732T>A	ABCA4	intron_variant	criteria_provided,_single_submitter	Benign	41-200	Benign	Not_analysed
1	94467763	94002207	C	T	1272969	NM_000350.3:c.6148-215G>A	1:g.94467763C>T	ABCA4	intron_variant	criteria_provided,_single_submitter	Benign	201-500	Benign	Not_analysed
1	94467790	94002234	G	C	1227269	NM_000350.3:c.6148-242C>G	1:g.94467790G>C	ABCA4	intron_variant	criteria_provided,_single_submitter	Benign	201-500	Benign	Not_analysed
1	94467845	94002289	G	A	1247479	NM_000350.3:c.6148-297C>T	1:g.94467845G>A	ABCA4	intron_variant	criteria_provided,_single_submitter	Benign	201-500	Benign	Not_analysed
1	94468040	94002484	A	G	1264682	NM_000350.3:c.6148-492T>C	1:g.94468040A>G	ABCA4	intron_variant	criteria_provided,_single_submitter	Benign	201-500	Benign	Not_analysed
1	94470995	94005439	A	G	852872	NM_000350.3:c.6147+2T>C	1:g.94470995A>G	ABCA4	splice_donor_variant	criteria_provided,_single_submitter	Pathogenic	1-2	Pathogenic	Not_analysed
1	94470995	94005439	A	T	1457653	NM_000350.3:c.6147+2T>A	1:g.94470995A>T	ABCA4	splice_donor_variant	criteria_provided,_single_submitter	Pathogenic	1-2	Pathogenic	Not_analysed
1	94471223	94005667	C	T	1286383	NM_000350.3:c.6006-85G>A	1:g.94471223C>T	ABCA4	intron_variant	criteria_provided,_single_submitter	Benign	41-200	Benign	Not_analysed
1	94472862	94007306	T	C	1280552	NM_000350.3:c.6005+328A>G	1:g.94472862T>C	ABCA4	intron_variant	criteria_provided,_single_submitter	Benign	201-500	Benign	Not_analysed
1	94472909	94007353	G	A	1247414	NM_000350.3:c.6005+281C>T	1:g.94472909G>A	ABCA4	intron_variant	criteria_provided,_single_submitter	Benign	201-500	Benign	Not_analysed
1	94473188	94007632	A	C	859481	NM_000350.3:c.6005+2T>G	1:g.94473188A>C	ABCA4	splice_donor_variant	criteria_provided,_single_submitter	Pathogenic	1-2	Pathogenic	Not_analysed
1	94473189	94007633	C	T	865769	NM_000350.3:c.6005+1G>A	1:g.94473189C>T	ABCA4	splice_donor_variant	criteria_provided,_multiple_submitters,_no_conflicts	Pathogenic	1-2	Pathogenic	Not_analysed
1	94473189	94007633	C	A	99425	NM_000350.3:c.6005+1G>T	1:g.94473189C>A	ABCA4	splice_donor_variant	criteria_provided,_multiple_submitters,_no_conflicts	Pathogenic/Likely_pathogenic	1-2	Pathogenic	Not_analysed
1	94473297	94007741	C	T	1435876	NM_000350.3:c.5899-1G>A	1:g.94473297C>T	ABCA4	splice_acceptor_variant	criteria_provided,_single_submitter	Pathogenic	1-2	Pathogenic	Not_analysed
1	94473479	94007923	C	T	1242690	NM_000350.3:c.5899-183G>A	1:g.94473479C>T	ABCA4	intron_variant	criteria_provided,_single_submitter	Benign	41-200	Benign	Not_analysed
1	94473557	94008001	C	T	1282102	NM_000350.3:c.5898+234G>A	1:g.94473557C>T	ABCA4	intron_variant	criteria_provided,_single_submitter	Benign	201-500	Benign	Not_analysed
1	94473605	94008049	A	G	1223613	NM_000350.3:c.5898+186T>C	1:g.94473605A>G	ABCA4	intron_variant	criteria_provided,_single_submitter	Benign	41-200	Benign	Not_analysed
1	94473789	94008233	A	G	1073490	NM_000350.3:c.5898+2T>C	1:g.94473789A>G	ABCA4	splice_donor_variant	criteria_provided,_single_submitter	Pathogenic	1-2	Pathogenic	Not_analysed
1	94473855	94008299	T	C	1073004	NM_000350.3:c.5836-2A>G	1:g.94473855T>C	ABCA4	splice_acceptor_variant	criteria_provided,_single_submitter	Pathogenic	1-2	Pathogenic	Not_analysed
1	94474020	94008464	G	A	678762	NM_000350.3:c.5836-167C>T	1:g.94474020G>A	ABCA4	intron_variant	criteria_provided,_single_submitter	Benign	41-200	Benign	Not_analysed
1	94474185	94008629	A	C	1251340	NM_000350.3:c.5835+122T>G	1:g.94474185A>C	ABCA4	intron_variant	criteria_provided,_single_submitter	Benign	41-200	Benign	Not_analysed
1	94474647	94009091	G	C	1267574	NM_000350.3:c.5715-220C>G	1:g.94474647G>C	ABCA4	intron_variant	criteria_provided,_single_submitter	Benign	201-500	Benign	Not_analysed
1	94476035	94010479	C	T	1274987	NM_000350.3:c.5714+321G>A	1:g.94476035C>T	ABCA4	intron_variant	criteria_provided,_single_submitter	Benign	201-500	Benign	Not_analysed
1	94476355	94010799	C	A	801506	NM_000350.3:c.5714+1G>T	1:g.94476355C>A	ABCA4	splice_donor_variant	criteria_provided,_multiple_submitters,_no_conflicts	Pathogenic/Likely_pathogenic	1-2	Pathogenic	Not_analysed
1	94476355	94010799	C	T	1456725	NM_000350.3:c.5714+1G>A	1:g.94476355C>T	ABCA4	splice_donor_variant	criteria_provided,_single_submitter	Pathogenic	1-2	Pathogenic	Not_analysed
1	94476555	94010999	G	A	99389	NM_000350.3:c.5585-70C>T	1:g.94476555G>A	ABCA4	intron_variant	criteria_provided,_multiple_submitters,_no_conflicts	Benign	41-200	Benign	Not_analysed
1	94476812	94011256	A	G	99385	NM_000350.3:c.5584+6T>C	1:g.94476812A>G	ABCA4	splice_donor_region_variant&intron_variant	criteria_provided,_single_submitter	Pathogenic	3-10	Pathogenic	Not_analysed
1	94476816	94011260	A	G	1066033	NM_000350.3:c.5584+2T>C	1:g.94476816A>G	ABCA4	splice_donor_variant	criteria_provided,_single_submitter	Likely_pathogenic	1-2	Pathogenic	Not_analysed
1	94476942	94011386	C	A	1065650	NM_000350.3:c.5461-1G>T	1:g.94476942C>A	ABCA4	splice_acceptor_variant	criteria_provided,_multiple_submitters,_no_conflicts	Pathogenic/Likely_pathogenic	1-2	Pathogenic	Not_analysed
1	94476947	94011391	A	G	1048136	NM_000350.3:c.5461-6T>C	1:g.94476947A>G	ABCA4	splice_polypyrimidine_tract_variant&splice_region_variant&intron_variant	criteria_provided,_single_submitter	Likely_pathogenic	3-10	Pathogenic	Not_analysed
1	94479877	94014321	G	C	1178013	NM_000350.3:c.5460+222C>G	1:g.94479877G>C	ABCA4	intron_variant	criteria_provided,_single_submitter	Benign	201-500	Benign	Not_analysed
1	94480098	94014542	C	T	99375	NM_000350.3:c.5460+1G>A	1:g.94480098C>T	ABCA4	splice_donor_variant	criteria_provided,_multiple_submitters,_no_conflicts	Pathogenic	1-2	Pathogenic	Not_analysed
1	94480098	94014542	C	A	867161	NM_000350.3:c.5460+1G>T	1:g.94480098C>A	ABCA4	splice_donor_variant	criteria_provided,_multiple_submitters,_no_conflicts	Pathogenic/Likely_pathogenic	1-2	Pathogenic	Not_analysed
1	94480248	94014692	T	C	866390	NM_000350.3:c.5313-2A>G	1:g.94480248T>C	ABCA4	splice_acceptor_variant	criteria_provided,_single_submitter	Likely_pathogenic	1-2	Pathogenic	Not_analysed
1	94481293	94015737	A	C	938486	NM_000350.3:c.5312+2T>G	1:g.94481293A>C	ABCA4	splice_donor_variant	criteria_provided,_multiple_submitters,_no_conflicts	Pathogenic	1-2	Pathogenic	Not_analysed
1	94485491	94019935	A	G	678760	NM_000350.3:c.5019-176T>C	1:g.94485491A>G	ABCA4	intron_variant	criteria_provided,_single_submitter	Benign	41-200	Benign	Not_analysed
1	94485600	94020044	T	C	1272188	NM_000350.3:c.5019-285A>G	1:g.94485600T>C	ABCA4	intron_variant	criteria_provided,_single_submitter	Benign	201-500	Benign	Not_analysed
1	94486587	94021031	G	T	1183506	NM_000350.3:c.5018+209C>A	1:g.94486587G>T	ABCA4	intron_variant	criteria_provided,_single_submitter	Benign	201-500	Benign	Not_analysed
1	94486667	94021111	T	G	1298277	NM_000350.3:c.5018+129A>C	1:g.94486667T>G	ABCA4	intron_variant	criteria_provided,_single_submitter	Benign	41-200	Benign	Not_analysed
1	94486791	94021235	C	T	438098	NM_000350.3:c.5018+5G>A	1:g.94486791C>T	ABCA4	splice_donor_5th_base_variant&intron_variant	criteria_provided,_single_submitter	Likely_pathogenic	3-10	Pathogenic	Not_analysed
1	94486966	94021410	C	T	866320	NM_000350.3:c.4849-1G>A	1:g.94486966C>T	ABCA4	splice_acceptor_variant	criteria_provided,_multiple_submitters,_no_conflicts	Pathogenic/Likely_pathogenic	1-2	Pathogenic	Not_analysed
1	94486967	94021411	T	C	986969	NM_000350.3:c.4849-2A>G	1:g.94486967T>C	ABCA4	splice_acceptor_variant	criteria_provided,_single_submitter	Likely_pathogenic	1-2	Pathogenic	Not_analysed
1	94487194	94021638	A	G	871795	NM_000350.3:c.4848+2T>C	1:g.94487194A>G	ABCA4	splice_donor_variant	criteria_provided,_single_submitter	Pathogenic	1-2	Pathogenic	Not_analysed
1	94487194	94021638	A	T	813144	NM_000350.3:c.4848+2T>A	1:g.94487194A>T	ABCA4	splice_donor_variant	criteria_provided,_multiple_submitters,_no_conflicts	Pathogenic	1-2	Pathogenic	Not_analysed
1	94487195	94021639	C	T	853057	NM_000350.3:c.4848+1G>A	1:g.94487195C>T	ABCA4	splice_donor_variant	criteria_provided,_multiple_submitters,_no_conflicts	Pathogenic/Likely_pathogenic	1-2	Pathogenic	Not_analysed
1	94487195	94021639	C	A	813145	NM_000350.3:c.4848+1G>T	1:g.94487195C>A	ABCA4	splice_donor_variant	criteria_provided,_single_submitter	Pathogenic	1-2	Pathogenic	Not_analysed
1	94487271	94021715	C	A	1395858	NM_000350.3:c.4774-1G>T	1:g.94487271C>A	ABCA4	splice_acceptor_variant	criteria_provided,_single_submitter	Pathogenic	1-2	Pathogenic	Not_analysed
1	94487272	94021716	T	C	862984	NM_000350.3:c.4774-2A>G	1:g.94487272T>C	ABCA4	splice_acceptor_variant	criteria_provided,_single_submitter	Likely_pathogenic	1-2	Pathogenic	Not_analysed
1	94487399	94021843	T	C	236122	NM_000350.3:c.4773+3A>G	1:g.94487399T>C	ABCA4	splice_donor_region_variant&intron_variant	criteria_provided,_multiple_submitters,_no_conflicts	Pathogenic	3-10	Pathogenic	Not_analysed
1	94487401	94021845	C	A	99317	NM_000350.3:c.4773+1G>T	1:g.94487401C>A	ABCA4	splice_donor_variant	criteria_provided,_single_submitter	Pathogenic	1-2	Pathogenic	Not_analysed
1	94487508	94021952	C	T	1457677	NM_000350.3:c.4668-1G>A	1:g.94487508C>T	ABCA4	splice_acceptor_variant	criteria_provided,_single_submitter	Pathogenic	1-2	Pathogenic	Not_analysed
1	94487509	94021953	T	C	865963	NM_000350.3:c.4668-2A>G	1:g.94487509T>C	ABCA4	splice_acceptor_variant	criteria_provided,_single_submitter	Pathogenic	1-2	Pathogenic	Not_analysed
1	94488941	94023385	C	T	867142	NM_000350.3:c.4667+1G>A	1:g.94488941C>T	ABCA4	splice_donor_variant	criteria_provided,_single_submitter	Likely_pathogenic	1-2	Pathogenic	Not_analysed
1	94490509	94024953	C	G	1508703	NM_000350.3:c.4634+1G>C	1:g.94490509C>G	ABCA4	splice_donor_variant	criteria_provided,_single_submitter	Likely_pathogenic	1-2	Pathogenic	Not_analysed
1	94495000	94029444	C	A	99294	NM_000350.3:c.4539+1G>T	1:g.94495000C>A	ABCA4	splice_donor_variant	criteria_provided,_single_submitter	Pathogenic	1-2	Pathogenic	Not_analysed
1	94495407	94029851	C	T	1298276	NM_000350.3:c.4353-220G>A	1:g.94495407C>T	ABCA4	intron_variant	criteria_provided,_single_submitter	Benign	201-500	Benign	Not_analysed
1	94495417	94029861	C	T	1269154	NM_000350.3:c.4353-230G>A	1:g.94495417C>T	ABCA4	intron_variant	criteria_provided,_single_submitter	Benign	201-500	Benign	Not_analysed
1	94495487	94029931	G	A	1279027	NM_000350.3:c.4353-300C>T	1:g.94495487G>A	ABCA4	intron_variant	criteria_provided,_single_submitter	Benign	201-500	Benign	Not_analysed
1	94495816	94030260	T	C	678759	NM_000350.3:c.4352+168A>G	1:g.94495816T>C	ABCA4	intron_variant	criteria_provided,_single_submitter	Benign	41-200	Benign	Not_analysed
1	94495923	94030367	C	T	1482377	NM_000350.3:c.4352+61G>A	1:g.94495923C>T	ABCA4	intron_variant	criteria_provided,_single_submitter	Likely_pathogenic	41-200	Pathogenic	Not_analysed
1	94495930	94030374	T	C	1188983	NM_000350.3:c.4352+54A>G	1:g.94495930T>C	ABCA4	intron_variant	criteria_provided,_multiple_submitters,_no_conflicts	Benign	41-200	Benign	Not_analysed
1	94495952	94030396	T	C	1294229	NM_000350.3:c.4352+32A>G	1:g.94495952T>C	ABCA4	intron_variant	criteria_provided,_single_submitter	Benign	11-40	Benign	Not_analysed
1	94495983	94030427	C	G	1451858	NM_000350.3:c.4352+1G>C	1:g.94495983C>G	ABCA4	splice_donor_variant	criteria_provided,_single_submitter	Pathogenic	1-2	Pathogenic	Not_analysed
1	94496083	94030527	C	T	812204	NM_000350.3:c.4254-1G>A	1:g.94496083C>T	ABCA4	splice_acceptor_variant	criteria_provided,_single_submitter	Likely_pathogenic	1-2	Pathogenic	Not_analysed
1	94496253	94030697	G	A	678758	NM_000350.3:c.4254-171C>T	1:g.94496253G>A	ABCA4	intron_variant	criteria_provided,_single_submitter	Benign	41-200	Benign	Not_analysed
1	94496446	94030890	T	C	1231885	NM_000350.3:c.4253+106A>G	1:g.94496446T>C	ABCA4	intron_variant	criteria_provided,_single_submitter	Benign	41-200	Benign	Not_analysed
1	94496539	94030983	C	T	298240	NM_000350.3:c.4253+13G>A	1:g.94496539C>T	ABCA4	intron_variant	criteria_provided,_multiple_submitters,_no_conflicts	Benign/Likely_benign	11-40	Benign	Not_analysed
1	94496551	94030995	C	T	1466851	NM_000350.3:c.4253+1G>A	1:g.94496551C>T	ABCA4	splice_donor_variant	criteria_provided,_single_submitter	Likely_pathogenic	1-2	Pathogenic	Not_analysed
1	94497178	94031622	G	A	678757	NM_000350.3:c.4128+156C>T	1:g.94497178G>A	ABCA4	intron_variant	criteria_provided,_multiple_submitters,_no_conflicts	Benign	41-200	Benign	Not_analysed
1	94497333	94031777	C	T	1342853	NM_000350.3:c.4128+1G>A	1:g.94497333C>T	ABCA4	splice_donor_variant	criteria_provided,_single_submitter	Pathogenic	1-2	Pathogenic	Not_analysed
1	94497686	94032130	G	T	1293459	NM_000350.3:c.3863-87C>A	1:g.94497686G>T	ABCA4	intron_variant	criteria_provided,_single_submitter	Benign	41-200	Benign	Not_analysed
1	94502294	94036738	A	G	1352458	NM_000350.3:c.3862+2T>C	1:g.94502294A>G	ABCA4	splice_donor_variant	criteria_provided,_single_submitter	Pathogenic	1-2	Pathogenic	Not_analysed
1	94502295	94036739	C	T	99243	NM_000350.3:c.3862+1G>A	1:g.94502295C>T	ABCA4	splice_donor_variant	criteria_provided,_multiple_submitters,_no_conflicts	Pathogenic	1-2	Pathogenic	Not_analysed
1	94502346	94036790	T	C	1067805	NM_000350.3:c.3814-2A>G	1:g.94502346T>C	ABCA4	splice_acceptor_variant	criteria_provided,_single_submitter	Likely_pathogenic	1-2	Pathogenic	Not_analysed
1	94502346	94036790	T	A	1333445	NM_000350.3:c.3814-2A>T	1:g.94502346T>A	ABCA4	splice_acceptor_variant	criteria_provided,_single_submitter	Pathogenic	1-2	Pathogenic	Not_analysed
1	94505598	94040042	C	T	99231	NM_000350.3:c.3607+1G>A	1:g.94505598C>T	ABCA4	splice_donor_variant	criteria_provided,_single_submitter	Likely_pathogenic	1-2	Pathogenic	Not_analysed
1	94505684	94040128	C	T	1048143	NM_000350.3:c.3523-1G>A	1:g.94505684C>T	ABCA4	splice_acceptor_variant	criteria_provided,_single_submitter	Likely_pathogenic	1-2	Pathogenic	Not_analysed
1	94505685	94040129	T	C	866764	NM_000350.3:c.3523-2A>G	1:g.94505685T>C	ABCA4	splice_acceptor_variant	criteria_provided,_single_submitter	Pathogenic	1-2	Pathogenic	Not_analysed
1	94506764	94041208	C	T	1067357	NM_000350.3:c.3522+1G>A	1:g.94506764C>T	ABCA4	splice_donor_variant	criteria_provided,_single_submitter	Likely_pathogenic	1-2	Pathogenic	Not_analysed
1	94506959	94041403	C	T	865774	NM_000350.3:c.3329-1G>A	1:g.94506959C>T	ABCA4	splice_acceptor_variant	criteria_provided,_single_submitter	Likely_pathogenic	1-2	Pathogenic	Not_analysed
1	94506960	94041404	T	A	1457689	NM_000350.3:c.3329-2A>T	1:g.94506960T>A	ABCA4	splice_acceptor_variant	criteria_provided,_single_submitter	Pathogenic	1-2	Pathogenic	Not_analysed
1	94506992	94041436	T	C	99221	NM_000350.3:c.3329-34A>G	1:g.94506992T>C	ABCA4	intron_variant	criteria_provided,_single_submitter	Benign	11-40	Benign	Not_analysed
1	94508315	94042759	A	T	1212117	NM_000350.3:c.3328+2T>A	1:g.94508315A>T	ABCA4	splice_donor_variant	criteria_provided,_multiple_submitters,_no_conflicts	Likely_pathogenic	1-2	Pathogenic	Not_analysed
1	94508316	94042760	C	T	1066461	NM_000350.3:c.3328+1G>A	1:g.94508316C>T	ABCA4	splice_donor_variant	criteria_provided,_single_submitter	Likely_pathogenic	1-2	Pathogenic	Not_analysed
1	94508456	94042900	T	C	99205	NM_000350.3:c.3191-2A>G	1:g.94508456T>C	ABCA4	splice_acceptor_variant	criteria_provided,_single_submitter	Pathogenic	1-2	Pathogenic	Not_analysed
1	94509032	94043476	C	G	1184911	NM_000350.3:c.3051-1G>C	1:g.94509032C>G	ABCA4	splice_acceptor_variant	criteria_provided,_single_submitter	Likely_pathogenic	1-2	Pathogenic	Not_analysed
1	94509226	94043670	G	T	678756	NM_000350.3:c.3051-195C>A	1:g.94509226G>T	ABCA4	intron_variant	criteria_provided,_single_submitter	Benign	41-200	Benign	Not_analysed
1	94509999	94044443	A	G	1259376	NM_000350.3:c.3050+170T>C	1:g.94509999A>G	ABCA4	intron_variant	criteria_provided,_single_submitter	Benign	41-200	Benign	Not_analysed
1	94510153	94044597	T	C	1084369	NM_000350.3:c.3050+16A>G	1:g.94510153T>C	ABCA4	intron_variant	criteria_provided,_multiple_submitters,_no_conflicts	Benign/Likely_benign	11-40	Benign	Not_analysed
1	94510168	94044612	C	T	872375	NM_000350.3:c.3050+1G>A	1:g.94510168C>T	ABCA4	splice_donor_variant	criteria_provided,_single_submitter	Pathogenic	1-2	Pathogenic	Not_analysed
1	94512360	94046804	G	A	1272297	NM_000350.3:c.2918+115C>T	1:g.94512360G>A	ABCA4	intron_variant	criteria_provided,_single_submitter	Benign	41-200	Benign	Not_analysed
1	94512650	94047094	C	A	1066364	NM_000350.3:c.2744-1G>T	1:g.94512650C>A	ABCA4	splice_acceptor_variant	criteria_provided,_single_submitter	Likely_pathogenic	1-2	Pathogenic	Not_analysed
1	94512773	94047217	C	T	1297765	NM_000350.3:c.2744-124G>A	1:g.94512773C>T	ABCA4	intron_variant	criteria_provided,_single_submitter	Benign	41-200	Benign	Not_analysed
1	94512893	94047337	C	T	678755	NM_000350.3:c.2744-244G>A	1:g.94512893C>T	ABCA4	intron_variant	criteria_provided,_single_submitter	Benign	201-500	Benign	Not_analysed
1	94514560	94049004	A	G	1266178	NM_000350.3:c.2654-47T>C	1:g.94514560A>G	ABCA4	intron_variant	criteria_provided,_single_submitter	Benign	41-200	Benign	Not_analysed
1	94514561	94049005	C	G	99152	NM_000350.3:c.2654-48G>C	1:g.94514561C>G	ABCA4	intron_variant	criteria_provided,_single_submitter	Benign	41-200	Benign	Not_analysed
1	94516985	94051429	A	C	1233752	NM_000350.3:c.2653+204T>G	1:g.94516985A>C	ABCA4	intron_variant	criteria_provided,_single_submitter	Benign	201-500	Benign	Not_analysed
1	94517188	94051632	C	G	1066866	NM_000350.3:c.2653+1G>C	1:g.94517188C>G	ABCA4	splice_donor_variant	criteria_provided,_single_submitter	Likely_pathogenic	1-2	Pathogenic	Not_analysed
1	94520665	94055109	A	G	590903	NM_000350.3:c.2587+2T>C	1:g.94520665A>G	ABCA4	splice_donor_variant	criteria_provided,_multiple_submitters,_no_conflicts	Pathogenic	1-2	Pathogenic	Not_analysed
1	94520884	94055328	G	A	1155514	NM_000350.3:c.2383-13C>T	1:g.94520884G>A	ABCA4	splice_polypyrimidine_tract_variant&intron_variant	criteria_provided,_multiple_submitters,_no_conflicts	Benign/Likely_benign	11-40	Benign	Not_analysed
1	94522156	94056600	C	T	961758	NM_000350.3:c.2382+1G>A	1:g.94522156C>T	ABCA4	splice_donor_variant	criteria_provided,_multiple_submitters,_no_conflicts	Likely_pathogenic	1-2	Pathogenic	Not_analysed
1	94522156	94056600	C	G	969436	NM_000350.3:c.2382+1G>C	1:g.94522156C>G	ABCA4	splice_donor_variant	criteria_provided,_single_submitter	Likely_pathogenic	1-2	Pathogenic	Not_analysed
1	94522379	94056823	C	T	801517	NM_000350.3:c.2161-1G>A	1:g.94522379C>T	ABCA4	splice_acceptor_variant	criteria_provided,_single_submitter	Pathogenic	1-2	Pathogenic	Not_analysed
1	94522386	94056830	C	T	957729	NM_000350.3:c.2161-8G>A	1:g.94522386C>T	ABCA4	splice_polypyrimidine_tract_variant&splice_region_variant&intron_variant	criteria_provided,_single_submitter	Likely_pathogenic	3-10	Pathogenic	Not_analysed
1	94526092	94060536	C	G	99121	NM_000350.3:c.2160+1G>C	1:g.94526092C>G	ABCA4	splice_donor_variant	criteria_provided,_multiple_submitters,_no_conflicts	Pathogenic	1-2	Pathogenic	Not_analysed
1	94527698	94062142	G	C	1458127	NM_000350.3:c.1937+435C>G	1:g.94527698G>C	ABCA4	intron_variant	criteria_provided,_single_submitter	Pathogenic	201-500	Pathogenic	Not_analysed
1	94528311	94062755	T	C	1073468	NM_000350.3:c.1761-2A>G	1:g.94528311T>C	ABCA4	splice_acceptor_variant	criteria_provided,_single_submitter	Pathogenic	1-2	Pathogenic	Not_analysed
1	94528874	94063318	C	A	1473474	NM_000350.3:c.1555-1G>T	1:g.94528874C>A	ABCA4	splice_acceptor_variant	criteria_provided,_single_submitter	Likely_pathogenic	1-2	Pathogenic	Not_analysed
1	94528875	94063319	T	G	1342703	NM_000350.3:c.1555-2A>C	1:g.94528875T>G	ABCA4	splice_acceptor_variant	criteria_provided,_single_submitter	Likely_pathogenic	1-2	Pathogenic	Not_analysed
1	94545031	94079475	A	G	99032	NM_000350.3:c.1100-14T>C	1:g.94545031A>G	ABCA4	splice_polypyrimidine_tract_variant&intron_variant	criteria_provided,_single_submitter	Benign	11-40	Benign	Not_analysed
1	94545911	94080355	A	G	1178148	NM_000350.3:c.1099+123T>C	1:g.94545911A>G	ABCA4	intron_variant	criteria_provided,_single_submitter	Benign	41-200	Benign	Not_analysed
1	94546032	94080476	A	C	1066885	NM_000350.3:c.1099+2T>G	1:g.94546032A>C	ABCA4	splice_donor_variant	criteria_provided,_single_submitter	Likely_pathogenic	1-2	Pathogenic	Not_analysed
1	94546275	94080719	C	G	1466324	NM_000350.3:c.859-1G>C	1:g.94546275C>G	ABCA4	splice_acceptor_variant	criteria_provided,_single_submitter	Likely_pathogenic	1-2	Pathogenic	Not_analysed
1	94546285	94080729	G	A	99510	NM_000350.3:c.859-11C>T	1:g.94546285G>A	ABCA4	splice_polypyrimidine_tract_variant&intron_variant	criteria_provided,_single_submitter	Benign	11-40	Benign	Not_analysed
1	94563916	94098360	T	C	1259765	NM_000350.3:c.768+434A>G	1:g.94563916T>C	ABCA4	intron_variant	criteria_provided,_single_submitter	Benign	201-500	Benign	Not_analysed
1	94564548	94098992	C	T	1420043	NM_000350.3:c.571-1G>A	1:g.94564548C>T	ABCA4	splice_acceptor_variant	criteria_provided,_single_submitter	Pathogenic	1-2	Pathogenic	Not_analysed
1	94564548	94098992	C	A	99400	NM_000350.3:c.571-1G>T	1:g.94564548C>A	ABCA4	splice_acceptor_variant	criteria_provided,_multiple_submitters,_no_conflicts	Pathogenic/Likely_pathogenic	1-2	Pathogenic	Not_analysed
1	94564549	94098993	T	A	1048133	NM_000350.3:c.571-2A>T	1:g.94564549T>A	ABCA4	splice_acceptor_variant	criteria_provided,_single_submitter	Likely_pathogenic	1-2	Pathogenic	Not_analysed
1	94573920	94108364	A	G	1230228	NM_000350.3:c.442+213T>C	1:g.94573920A>G	ABCA4	intron_variant	criteria_provided,_single_submitter	Benign	201-500	Benign	Not_analysed
1	94574053	94108497	C	A	1247313	NM_000350.3:c.442+80G>T	1:g.94574053C>A	ABCA4	intron_variant	criteria_provided,_single_submitter	Benign	41-200	Benign	Not_analysed
1	94574131	94108575	A	T	1065733	NM_000350.3:c.442+2T>A	1:g.94574131A>T	ABCA4	splice_donor_variant	criteria_provided,_single_submitter	Likely_pathogenic	1-2	Pathogenic	Not_analysed
1	94576990	94111434	T	G	866885	NM_000350.3:c.302+4A>C	1:g.94576990T>G	ABCA4	splice_donor_region_variant&intron_variant	criteria_provided,_single_submitter	Likely_pathogenic	3-10	Pathogenic	Not_analysed
1	94577136	94111580	C	G	1456699	NM_000350.3:c.161-1G>C	1:g.94577136C>G	ABCA4	splice_acceptor_variant	criteria_provided,_single_submitter	Pathogenic	1-2	Pathogenic	Not_analysed
1	94578251	94112695	C	T	1249056	NM_000350.3:c.160+278G>A	1:g.94578251C>T	ABCA4	intron_variant	criteria_provided,_single_submitter	Benign	201-500	Benign	Not_analysed
1	94578317	94112761	C	A	678754	NM_000350.3:c.160+212G>T	1:g.94578317C>A	ABCA4	intron_variant	criteria_provided,_single_submitter	Benign	201-500	Benign	Not_analysed
1	94578527	94112971	A	T	867059	NM_000350.3:c.160+2T>A	1:g.94578527A>T	ABCA4	splice_donor_variant	criteria_provided,_single_submitter	Likely_pathogenic	1-2	Pathogenic	Not_analysed
1	94643160	94177604	C	T	780083	NM_004815.4:c.2905+8G>A	1:g.94643160C>T	ARHGAP29	splice_region_variant&intron_variant	criteria_provided,_single_submitter	Benign	3-10	Benign	Not_analysed
1	94650897	94185341	C	T	625277	NM_004815.4:c.1920+1G>A	1:g.94650897C>T	ARHGAP29	splice_donor_variant	criteria_provided,_single_submitter	Pathogenic	1-2	Pathogenic	Not_analysed
1	95530411	95064855	T	C	1170538	NM_144988.4:c.288+11A>G	1:g.95530411T>C	ALG14	intron_variant	criteria_provided,_multiple_submitters,_no_conflicts	Benign/Likely_benign	11-40	Benign	Not_analysed
1	95530709	95065153	G	A	1267038	NM_144988.4:c.137-136C>T	1:g.95530709G>A	ALG14	intron_variant	criteria_provided,_single_submitter	Benign	41-200	Benign	Not_analysed
1	97544760	97079204	C	G	1232963	NM_000110.4:c.2908-58G>C	1:g.97544760C>G	DPYD	intron_variant	criteria_provided,_single_submitter	Benign	41-200	Benign	Not_analysed
1	97544771	97079215	T	C	1222833	NM_000110.4:c.2908-69A>G	1:g.97544771T>C	DPYD	intron_variant	criteria_provided,_single_submitter	Benign	41-200	Benign	Not_analysed
1	97548359	97082803	C	T	1269305	NM_000110.4:c.2767-333G>A	1:g.97548359C>T	DPYD	intron_variant	criteria_provided,_single_submitter	Benign	201-500	Benign	Not_analysed
1	97658395	97192839	C	T	1267185	NM_000110.4:c.2622+230G>A	1:g.97658395C>T	DPYD	intron_variant	criteria_provided,_single_submitter	Benign	201-500	Benign	Not_analysed
1	97700125	97234569	C	T	1280876	NM_000110.4:c.2442+283G>A	1:g.97700125C>T	DPYD	intron_variant	criteria_provided,_single_submitter	Benign	201-500	Benign	Not_analysed
1	97700245	97234689	T	C	1241217	NM_000110.4:c.2442+163A>G	1:g.97700245T>C	DPYD	intron_variant	criteria_provided,_single_submitter	Benign	41-200	Benign	Not_analysed
1	97700589	97235033	C	T	100076	NM_000110.4:c.2300-39G>A	1:g.97700589C>T	DPYD	intron_variant	criteria_provided,_single_submitter	Benign	11-40	Benign	Not_analysed
1	97770937	97305381	A	G	735872	NM_000110.4:c.2180-3T>C	1:g.97770937A>G	DPYD	splice_polypyrimidine_tract_variant&splice_region_variant&intron_variant	criteria_provided,_multiple_submitters,_no_conflicts	Benign/Likely_benign	3-10	Benign	Not_analysed
1	97771947	97306391	C	A	1270293	NM_000110.4:c.2059-94G>T	1:g.97771947C>A	DPYD	intron_variant	criteria_provided,_single_submitter	Benign	41-200	Benign	Not_analysed
1	97838853	97373297	G	A	1260675	NM_000110.4:c.2058+264C>T	1:g.97838853G>A	DPYD	intron_variant	criteria_provided,_single_submitter	Benign	201-500	Benign	Not_analysed
1	97838887	97373331	T	C	1222617	NM_000110.4:c.2058+230A>G	1:g.97838887T>C	DPYD	intron_variant	criteria_provided,_single_submitter	Benign	201-500	Benign	Not_analysed
1	97838972	97373416	A	G	1266890	NM_000110.4:c.2058+145T>C	1:g.97838972A>G	DPYD	intron_variant	criteria_provided,_single_submitter	Benign	41-200	Benign	Not_analysed
1	97839016	97373460	A	G	1228303	NM_000110.4:c.2058+101T>C	1:g.97839016A>G	DPYD	intron_variant	criteria_provided,_single_submitter	Benign	41-200	Benign	Not_analysed
1	97839413	97373857	C	G	1286217	NM_000110.4:c.1975-213G>C	1:g.97839413C>G	DPYD	intron_variant	criteria_provided,_single_submitter	Benign	201-500	Benign	Not_analysed
1	97847874	97382318	T	C	100086	NM_000110.4:c.1974+75A>G	1:g.97847874T>C	DPYD	intron_variant	criteria_provided,_single_submitter	Benign	41-200	Benign	Not_analysed
1	97848041	97382485	T	G	1280222	NM_000110.4:c.1906-24A>C	1:g.97848041T>G	DPYD	intron_variant	criteria_provided,_single_submitter	Benign	11-40	Benign	Not_analysed
1	97848140	97382584	G	T	1232655	NM_000110.4:c.1906-123C>A	1:g.97848140G>T	DPYD	intron_variant	criteria_provided,_single_submitter	Benign	41-200	Benign	Not_analysed
1	97981242	97515686	T	C	100090	NM_000110.4:c.1740+40A>G	1:g.97981242T>C	DPYD	intron_variant	criteria_provided,_single_submitter	Benign	11-40	Benign	Not_analysed
1	97981243	97515687	G	A	100091	NM_000110.4:c.1740+39C>T	1:g.97981243G>A	DPYD	intron_variant	criteria_provided,_single_submitter	Benign	11-40	Benign	Not_analysed
1	97981587	97516031	C	T	1274398	NM_000110.4:c.1525-90G>A	1:g.97981587C>T	DPYD	intron_variant	criteria_provided,_single_submitter	Benign	41-200	Benign	Not_analysed
1	97981706	97516150	C	T	1282683	NM_000110.4:c.1525-209G>A	1:g.97981706C>T	DPYD	intron_variant	criteria_provided,_single_submitter	Benign	201-500	Benign	Not_analysed
1	98060481	97594925	A	C	100105	NM_000110.4:c.958+134T>G	1:g.98060481A>C	DPYD	intron_variant	criteria_provided,_single_submitter	Benign	41-200	Benign	Not_analysed
1	98060753	97595197	G	A	100109	NM_000110.4:c.851-31C>T	1:g.98060753G>A	DPYD	intron_variant	criteria_provided,_single_submitter	Benign	11-40	Benign	Not_analysed
1	98144610	97679054	A	G	100111	NM_000110.4:c.850+41T>C	1:g.98144610A>G	DPYD	intron_variant	criteria_provided,_single_submitter	Benign	41-200	Benign	Not_analysed
1	98144740	97679184	T	C	552475	NM_000110.4:c.763-2A>G	1:g.98144740T>C	DPYD	splice_acceptor_variant	criteria_provided,_multiple_submitters,_no_conflicts	Pathogenic/Likely_pathogenic	1-2	Pathogenic	Not_analysed
1	98144856	97679300	T	C	100112	NM_000110.4:c.763-118A>G	1:g.98144856T>C	DPYD	intron_variant	criteria_provided,_single_submitter	Benign	41-200	Benign	Not_analysed
1	98157362	97691806	G	A	585804	NM_000110.4:c.681-8C>T	1:g.98157362G>A	DPYD	splice_polypyrimidine_tract_variant&splice_region_variant&intron_variant	criteria_provided,_multiple_submitters,_no_conflicts	Benign/Likely_benign	3-10	Benign	Not_analysed
1	98164768	97699212	C	T	1288056	NM_000110.4:c.680+139G>A	1:g.98164768C>T	DPYD	intron_variant	criteria_provided,_single_submitter	Benign	41-200	Benign	Not_analysed
1	98293669	97828113	C	A	554296	NM_000110.4:c.233+1G>T	1:g.98293669C>A	DPYD	splice_donor_variant	criteria_provided,_single_submitter	Likely_pathogenic	1-2	Pathogenic	Not_analysed
1	98293754	97828198	T	G	1032888	NM_000110.4:c.151-2A>C	1:g.98293754T>G	DPYD	splice_acceptor_variant	criteria_provided,_single_submitter	Pathogenic	1-2	Pathogenic	Not_analysed
1	100316681	99851125	G	A	555731	NM_000642.3:c.82+1G>A	1:g.100316681G>A	AGL	splice_donor_variant	criteria_provided,_single_submitter	Likely_pathogenic	1-2	Pathogenic	Not_analysed
1	100327481	99861925	C	A	678103	NM_000642.3:c.293+212C>A	1:g.100327481C>A	AGL	intron_variant	criteria_provided,_single_submitter	Benign	201-500	Benign	Not_analysed
1	100327980	99862424	G	A	550726	NM_000642.3:c.460+1G>A	1:g.100327980G>A	AGL	splice_donor_variant	criteria_provided,_single_submitter	Likely_pathogenic	1-2	Pathogenic	Not_analysed
1	100328272	99862716	G	A	682710	NM_000642.3:c.460+293G>A	1:g.100328272G>A	AGL	intron_variant	criteria_provided,_single_submitter	Benign	201-500	Benign	Not_analysed
1	100329663	99864107	A	C	682723	NM_000642.3:c.461-279A>C	1:g.100329663A>C	AGL	intron_variant	criteria_provided,_single_submitter	Benign	201-500	Benign	Not_analysed
1	100329825	99864269	G	T	1181506	NM_000642.3:c.461-117G>T	1:g.100329825G>T	AGL	intron_variant	criteria_provided,_single_submitter	Benign	41-200	Benign	Not_analysed
1	100329889	99864333	G	C	676092	NM_000642.3:c.461-53G>C	1:g.100329889G>C	AGL	intron_variant	criteria_provided,_single_submitter	Benign	41-200	Benign	Not_analysed
1	100330146	99864590	G	A	550254	NM_000642.3:c.664+1G>A	1:g.100330146G>A	AGL	splice_donor_variant	criteria_provided,_single_submitter	Likely_pathogenic	1-2	Pathogenic	Not_analysed
1	100330146	99864590	G	C	998104	NM_000642.3:c.664+1G>C	1:g.100330146G>C	AGL	splice_donor_variant	criteria_provided,_single_submitter	Likely_pathogenic	1-2	Pathogenic	Not_analysed
1	100330147	99864591	T	C	934563	NM_000642.3:c.664+2T>C	1:g.100330147T>C	AGL	splice_donor_variant	criteria_provided,_single_submitter	Likely_pathogenic	1-2	Pathogenic	Not_analysed
1	100330237	99864681	A	G	676094	NM_000642.3:c.664+92A>G	1:g.100330237A>G	AGL	intron_variant	criteria_provided,_single_submitter	Benign	41-200	Benign	Not_analysed
1	100335883	99870327	A	G	1294321	NM_000642.3:c.665-73A>G	1:g.100335883A>G	AGL	intron_variant	criteria_provided,_single_submitter	Benign	41-200	Benign	Not_analysed
1	100336426	99870870	G	T	844910	NM_000642.3:c.958+1G>T	1:g.100336426G>T	AGL	splice_donor_variant	criteria_provided,_single_submitter	Pathogenic	1-2	Pathogenic	Not_analysed
1	100336426	99870870	G	A	550103	NM_000642.3:c.958+1G>A	1:g.100336426G>A	AGL	splice_donor_variant	criteria_provided,_multiple_submitters,_no_conflicts	Pathogenic	1-2	Pathogenic	Not_analysed
1	100336625	99871069	C	T	1250984	NM_000642.3:c.958+200C>T	1:g.100336625C>T	AGL	intron_variant	criteria_provided,_single_submitter	Benign	41-200	Benign	Not_analysed
1	100339943	99874387	T	C	682724	NM_000642.3:c.959-300T>C	1:g.100339943T>C	AGL	intron_variant	criteria_provided,_single_submitter	Benign	201-500	Benign	Not_analysed
1	100340073	99874517	A	G	1267460	NM_000642.3:c.959-170A>G	1:g.100340073A>G	AGL	intron_variant	criteria_provided,_single_submitter	Benign	41-200	Benign	Not_analysed
1	100340367	99874811	G	C	554166	NM_000642.3:c.1082+1G>C	1:g.100340367G>C	AGL	splice_donor_variant	criteria_provided,_single_submitter	Likely_pathogenic	1-2	Pathogenic	Not_analysed
1	100340548	99874992	A	G	1273518	NM_000642.3:c.1083-162A>G	1:g.100340548A>G	AGL	intron_variant	criteria_provided,_single_submitter	Benign	41-200	Benign	Not_analysed
1	100340708	99875152	A	G	635292	NM_000642.3:c.1083-2A>G	1:g.100340708A>G	AGL	splice_acceptor_variant	criteria_provided,_single_submitter	Pathogenic	1-2	Pathogenic	Not_analysed
1	100342012	99876456	A	G	969604	NM_000642.3:c.1284-2A>G	1:g.100342012A>G	AGL	splice_acceptor_variant	criteria_provided,_single_submitter	Likely_pathogenic	1-2	Pathogenic	Not_analysed
1	100342154	99876598	G	C	841722	NM_000642.3:c.1423+1G>C	1:g.100342154G>C	AGL	splice_donor_variant	criteria_provided,_multiple_submitters,_no_conflicts	Pathogenic	1-2	Pathogenic	Not_analysed
1	100342227	99876671	C	T	1294319	NM_000642.3:c.1423+74C>T	1:g.100342227C>T	AGL	intron_variant	criteria_provided,_single_submitter	Benign	41-200	Benign	Not_analysed
1	100343073	99877517	T	A	1294317	NM_000642.3:c.1424-124T>A	1:g.100343073T>A	AGL	intron_variant	criteria_provided,_single_submitter	Benign	41-200	Benign	Not_analysed
1	100345409	99879853	C	G	1294318	NM_000642.3:c.1612-70C>G	1:g.100345409C>G	AGL	intron_variant	criteria_provided,_single_submitter	Benign	41-200	Benign	Not_analysed
1	100345478	99879922	G	A	998105	NM_000642.3:c.1612-1G>A	1:g.100345478G>A	AGL	splice_acceptor_variant	criteria_provided,_single_submitter	Likely_pathogenic	1-2	Pathogenic	Not_analysed
1	100345478	99879922	G	C	551092	NM_000642.3:c.1612-1G>C	1:g.100345478G>C	AGL	splice_acceptor_variant	criteria_provided,_single_submitter	Likely_pathogenic	1-2	Pathogenic	Not_analysed
1	100345975	99880419	C	T	1263775	NM_000642.3:c.1736-213C>T	1:g.100345975C>T	AGL	intron_variant	criteria_provided,_single_submitter	Benign	201-500	Benign	Not_analysed
1	100346177	99880621	A	G	1285559	NM_000642.3:c.1736-11A>G	1:g.100346177A>G	AGL	splice_polypyrimidine_tract_variant&intron_variant	criteria_provided,_single_submitter	Likely_pathogenic	11-40	Pathogenic	Not_analysed
1	100346630	99881074	A	G	938502	NM_000642.3:c.1900-2A>G	1:g.100346630A>G	AGL	splice_acceptor_variant	criteria_provided,_single_submitter	Pathogenic	1-2	Pathogenic	Not_analysed
1	100346847	99881291	G	C	1511971	NM_000642.3:c.2002-1G>C	1:g.100346847G>C	AGL	splice_acceptor_variant	criteria_provided,_single_submitter	Likely_pathogenic	1-2	Pathogenic	Not_analysed
1	100347095	99881539	A	G	557690	NM_000642.3:c.2158-2A>G	1:g.100347095A>G	AGL	splice_acceptor_variant	criteria_provided,_multiple_submitters,_no_conflicts	Likely_pathogenic	1-2	Pathogenic	Not_analysed
1	100347463	99881907	C	A	680037	NM_000642.3:c.2308+216C>A	1:g.100347463C>A	AGL	intron_variant	criteria_provided,_single_submitter	Benign	201-500	Benign	Not_analysed
1	100349381	99883825	A	C	682726	NM_000642.3:c.2309-295A>C	1:g.100349381A>C	AGL	intron_variant	criteria_provided,_single_submitter	Benign	201-500	Benign	Not_analysed
1	100349674	99884118	A	G	1066561	NM_000642.3:c.2309-2A>G	1:g.100349674A>G	AGL	splice_acceptor_variant	criteria_provided,_single_submitter	Likely_pathogenic	1-2	Pathogenic	Not_analysed
1	100349675	99884119	G	A	188804	NM_000642.3:c.2309-1G>A	1:g.100349675G>A	AGL	splice_acceptor_variant	criteria_provided,_multiple_submitters,_no_conflicts	Pathogenic/Likely_pathogenic	1-2	Pathogenic	Not_analysed
1	100349801	99884245	G	A	1177263	NM_000642.3:c.2433+1G>A	1:g.100349801G>A	AGL	splice_donor_variant	criteria_provided,_single_submitter	Likely_pathogenic	1-2	Pathogenic	Not_analysed
1	100349894	99884338	G	T	1478686	NM_000642.3:c.2434-1G>T	1:g.100349894G>T	AGL	splice_acceptor_variant	criteria_provided,_single_submitter	Likely_pathogenic	1-2	Pathogenic	Not_analysed
1	100350017	99884461	T	C	256728	NM_000642.3:c.2546+10T>C	1:g.100350017T>C	AGL	intron_variant	criteria_provided,_multiple_submitters,_no_conflicts	Benign/Likely_benign	3-10	Benign	Not_analysed
1	100350264	99884708	G	C	1172777	NM_000642.3:c.2681+5G>C	1:g.100350264G>C	AGL	splice_donor_5th_base_variant&intron_variant	criteria_provided,_single_submitter	Pathogenic	3-10	Pathogenic	Not_analysed
1	100350383	99884827	G	A	1235676	NM_000642.3:c.2681+124G>A	1:g.100350383G>A	AGL	intron_variant	criteria_provided,_single_submitter	Benign	41-200	Benign	Not_analysed
1	100353532	99887976	A	G	555271	NM_000642.3:c.2682-2A>G	1:g.100353532A>G	AGL	splice_acceptor_variant	criteria_provided,_single_submitter	Likely_pathogenic	1-2	Pathogenic	Not_analysed
1	100356666	99891110	C	T	677061	NM_000642.3:c.2813-110C>T	1:g.100356666C>T	AGL	intron_variant	criteria_provided,_single_submitter	Benign	41-200	Benign	Not_analysed
1	100356914	99891358	T	C	552111	NM_000642.3:c.2949+2T>C	1:g.100356914T>C	AGL	splice_donor_variant	criteria_provided,_single_submitter	Likely_pathogenic	1-2	Pathogenic	Not_analysed
1	100356914	99891358	T	A	554095	NM_000642.3:c.2949+2T>A	1:g.100356914T>A	AGL	splice_donor_variant	criteria_provided,_multiple_submitters,_no_conflicts	Likely_pathogenic	1-2	Pathogenic	Not_analysed
1	100356917	99891361	G	A	998106	NM_000642.3:c.2949+5G>A	1:g.100356917G>A	AGL	splice_donor_5th_base_variant&intron_variant	criteria_provided,_single_submitter	Likely_pathogenic	3-10	Pathogenic	Not_analysed
1	100357041	99891485	A	G	1269708	NM_000642.3:c.2950-121A>G	1:g.100357041A>G	AGL	intron_variant	criteria_provided,_single_submitter	Benign	41-200	Benign	Not_analysed
1	100357160	99891604	A	C	555949	NM_000642.3:c.2950-2A>C	1:g.100357160A>C	AGL	splice_acceptor_variant	criteria_provided,_single_submitter	Likely_pathogenic	1-2	Pathogenic	Not_analysed
1	100357160	99891604	A	G	635290	NM_000642.3:c.2950-2A>G	1:g.100357160A>G	AGL	splice_acceptor_variant	criteria_provided,_single_submitter	Pathogenic	1-2	Pathogenic	Not_analysed
1	100357296	99891740	G	A	1485881	NM_000642.3:c.3083+1G>A	1:g.100357296G>A	AGL	splice_donor_variant	criteria_provided,_single_submitter	Likely_pathogenic	1-2	Pathogenic	Not_analysed
1	100358164	99892608	G	A	1438405	NM_000642.3:c.3259+1G>A	1:g.100358164G>A	AGL	splice_donor_variant	criteria_provided,_single_submitter	Pathogenic	1-2	Pathogenic	Not_analysed
1	100361822	99896266	T	C	256737	NM_000642.3:c.3260-20T>C	1:g.100361822T>C	AGL	intron_variant	criteria_provided,_multiple_submitters,_no_conflicts	Benign	11-40	Benign	Not_analysed
1	100361823	99896267	G	A	256736	NM_000642.3:c.3260-19G>A	1:g.100361823G>A	AGL	intron_variant	criteria_provided,_multiple_submitters,_no_conflicts	Benign	11-40	Benign	Not_analysed
1	100361840	99896284	A	T	1484299	NM_000642.3:c.3260-2A>T	1:g.100361840A>T	AGL	splice_acceptor_variant	criteria_provided,_single_submitter	Likely_pathogenic	1-2	Pathogenic	Not_analysed
1	100361945	99896389	G	A	556821	NM_000642.3:c.3362+1G>A	1:g.100361945G>A	AGL	splice_donor_variant	criteria_provided,_multiple_submitters,_no_conflicts	Pathogenic/Likely_pathogenic	1-2	Pathogenic	Not_analysed
1	100361946	99896390	T	C	1322918	NM_000642.3:c.3362+2T>C	1:g.100361946T>C	AGL	splice_donor_variant	criteria_provided,_single_submitter	Pathogenic	1-2	Pathogenic	Not_analysed
1	100362180	99896624	G	A	680038	NM_000642.3:c.3362+236G>A	1:g.100362180G>A	AGL	intron_variant	criteria_provided,_single_submitter	Benign	201-500	Benign	Not_analysed
1	100367891	99902335	G	A	1291643	NM_000642.3:c.3589-348G>A	1:g.100367891G>A	AGL	intron_variant	criteria_provided,_single_submitter	Benign	201-500	Benign	Not_analysed
1	100368236	99902680	C	G	946692	NM_000642.3:c.3589-3C>G	1:g.100368236C>G	AGL	splice_polypyrimidine_tract_variant&splice_region_variant&intron_variant	criteria_provided,_single_submitter	Likely_pathogenic	3-10	Pathogenic	Not_analysed
1	100368238	99902682	G	A	550759	NM_000642.3:c.3589-1G>A	1:g.100368238G>A	AGL	splice_acceptor_variant	criteria_provided,_single_submitter	Likely_pathogenic	1-2	Pathogenic	Not_analysed
1	100368351	99902795	G	A	1468502	NM_000642.3:c.3700+1G>A	1:g.100368351G>A	AGL	splice_donor_variant	criteria_provided,_single_submitter	Likely_pathogenic	1-2	Pathogenic	Not_analysed
1	100368640	99903084	A	G	682729	NM_000642.3:c.3700+290A>G	1:g.100368640A>G	AGL	intron_variant	criteria_provided,_single_submitter	Benign	201-500	Benign	Not_analysed
1	100376456	99910900	T	A	1224847	NM_000642.3:c.3836+53T>A	1:g.100376456T>A	AGL	intron_variant	criteria_provided,_single_submitter	Benign	41-200	Benign	Not_analysed
1	100377744	99912188	T	C	1292616	NM_000642.3:c.3837-217T>C	1:g.100377744T>C	AGL	intron_variant	criteria_provided,_single_submitter	Benign	201-500	Benign	Not_analysed
1	100377789	99912233	C	T	680039	NM_000642.3:c.3837-172C>T	1:g.100377789C>T	AGL	intron_variant	criteria_provided,_single_submitter	Benign	41-200	Benign	Not_analysed
1	100377960	99912404	G	A	635291	NM_000642.3:c.3837-1G>A	1:g.100377960G>A	AGL	splice_acceptor_variant	criteria_provided,_single_submitter	Pathogenic	1-2	Pathogenic	Not_analysed
1	100380934	99915378	G	A	291345	NM_000642.3:c.4162-11G>A	1:g.100380934G>A	AGL	splice_polypyrimidine_tract_variant&intron_variant	criteria_provided,_multiple_submitters,_no_conflicts	Benign	11-40	Benign	Not_analysed
1	100380944	99915388	G	A	1471379	NM_000642.3:c.4162-1G>A	1:g.100380944G>A	AGL	splice_acceptor_variant	criteria_provided,_single_submitter	Likely_pathogenic	1-2	Pathogenic	Not_analysed
1	100381815	99916259	G	T	1292167	NM_000642.3:c.4260-151G>T	1:g.100381815G>T	AGL	intron_variant	criteria_provided,_single_submitter	Benign	41-200	Benign	Not_analysed
1	100381869	99916313	G	A	1294320	NM_000642.3:c.4260-97G>A	1:g.100381869G>A	AGL	intron_variant	criteria_provided,_single_submitter	Benign	41-200	Benign	Not_analysed
1	100382054	99916498	G	T	1468156	NM_000642.3:c.4347+1G>T	1:g.100382054G>T	AGL	splice_donor_variant	criteria_provided,_single_submitter	Likely_pathogenic	1-2	Pathogenic	Not_analysed
1	100382054	99916498	G	C	968766	NM_000642.3:c.4347+1G>C	1:g.100382054G>C	AGL	splice_donor_variant	criteria_provided,_single_submitter	Pathogenic	1-2	Pathogenic	Not_analysed
1	100382152	99916596	A	T	1513509	NM_000642.3:c.4348-2A>T	1:g.100382152A>T	AGL	splice_acceptor_variant	criteria_provided,_single_submitter	Likely_pathogenic	1-2	Pathogenic	Not_analysed
1	100382288	99916732	G	C	557800	NM_000642.3:c.4481+1G>C	1:g.100382288G>C	AGL	splice_donor_variant	criteria_provided,_single_submitter	Likely_pathogenic	1-2	Pathogenic	Not_analysed
1	100382289	99916733	T	G	554521	NM_000642.3:c.4481+2T>G	1:g.100382289T>G	AGL	splice_donor_variant	criteria_provided,_single_submitter	Likely_pathogenic	1-2	Pathogenic	Not_analysed
1	100436133	99970577	A	G	1185185	NM_012243.3:c.-19+415A>G	1:g.100436133A>G	SLC35A3	intron_variant	criteria_provided,_multiple_submitters,_no_conflicts	Benign	201-500	Benign	Not_analysed
1	100459021	99993465	C	T	1234806	NM_012243.3:c.-18-72C>T	1:g.100459021C>T	SLC35A3	intron_variant	criteria_provided,_single_submitter	Benign	41-200	Benign	Not_analysed
1	100464972	99999416	G	A	541613	NM_012243.3:c.342+1G>A	1:g.100464972G>A	SLC35A3	splice_donor_variant	criteria_provided,_single_submitter	Likely_pathogenic	1-2	Pathogenic	Not_analysed
1	100472471	100006915	A	G	1267167	NM_012243.3:c.343-119A>G	1:g.100472471A>G	SLC35A3	intron_variant	criteria_provided,_single_submitter	Benign	41-200	Benign	Not_analysed
1	100476662	100011106	G	A	1296469	NM_012243.3:c.466-259G>A	1:g.100476662G>A	SLC35A3	intron_variant	criteria_provided,_single_submitter	Benign	201-500	Benign	Not_analysed
1	100476815	100011259	T	G	1283011	NM_012243.3:c.466-106T>G	1:g.100476815T>G	SLC35A3	intron_variant	criteria_provided,_single_submitter	Benign	41-200	Benign	Not_analysed
1	100477306	100011750	C	T	1287181	NM_012243.3:c.634+217C>T	1:g.100477306C>T	SLC35A3	intron_variant	criteria_provided,_single_submitter	Benign	201-500	Benign	Not_analysed
1	100480708	100015152	C	T	1274071	NM_012243.3:c.635-150C>T	1:g.100480708C>T	SLC35A3	intron_variant	criteria_provided,_single_submitter	Benign	41-200	Benign	Not_analysed
1	100481162	100015606	C	A	1231218	NM_012243.3:c.753+186C>A	1:g.100481162C>A	SLC35A3	intron_variant	criteria_provided,_single_submitter	Benign	41-200	Benign	Not_analysed
1	100483213	100017657	A	G	1248232	NM_012243.3:c.754-25A>G	1:g.100483213A>G	SLC35A3	intron_variant	criteria_provided,_single_submitter	Benign	11-40	Benign	Not_analysed
1	100571008	100105452	G	A	1236778	NM_194292.3:c.1545+315C>T	1:g.100571008G>A	SASS6	intron_variant	criteria_provided,_single_submitter	Benign	201-500	Benign	Not_analysed
1	100571708	100106152	T	C	1252651	NM_194292.3:c.1409-249A>G	1:g.100571708T>C	SASS6	intron_variant	criteria_provided,_single_submitter	Benign	201-500	Benign	Not_analysed
1	100572459	100106903	C	T	1238361	NM_194292.3:c.1408+9G>A	1:g.100572459C>T	SASS6	intron_variant	criteria_provided,_single_submitter	Benign	3-10	Benign	Not_analysed
1	100572461	100106905	T	C	729735	NM_194292.3:c.1408+7A>G	1:g.100572461T>C	SASS6	splice_region_variant&intron_variant	criteria_provided,_single_submitter	Benign	3-10	Benign	Not_analysed
1	100572883	100107327	C	G	1182149	NM_194292.3:c.1326+47G>C	1:g.100572883C>G	SASS6	intron_variant	criteria_provided,_single_submitter	Benign	41-200	Benign	Not_analysed
1	100573310	100107754	T	G	1270841	NM_194292.3:c.1057-37A>C	1:g.100573310T>G	SASS6	intron_variant	criteria_provided,_single_submitter	Benign	11-40	Benign	Not_analysed
1	100575679	100110123	T	C	1265415	NM_194292.3:c.861+169A>G	1:g.100575679T>C	SASS6	intron_variant	criteria_provided,_single_submitter	Benign	41-200	Benign	Not_analysed
1	100584746	100119190	A	C	1278188	NM_194292.3:c.550-53T>G	1:g.100584746A>C	SASS6	intron_variant	criteria_provided,_single_submitter	Benign	41-200	Benign	Not_analysed
1	100585929	100120373	A	G	1239097	NM_194292.3:c.549+21T>C	1:g.100585929A>G	SASS6	intron_variant	criteria_provided,_single_submitter	Benign	11-40	Benign	Not_analysed
1	100586705	100121149	T	C	1234618	NM_194292.3:c.483+229A>G	1:g.100586705T>C	SASS6	intron_variant	criteria_provided,_single_submitter	Benign	201-500	Benign	Not_analysed
1	100587109	100121553	T	G	738128	NM_194292.3:c.312-4A>C	1:g.100587109T>G	SASS6	splice_polypyrimidine_tract_variant&splice_region_variant&intron_variant	criteria_provided,_multiple_submitters,_no_conflicts	Benign	3-10	Benign	Not_analysed
1	100587146	100121590	T	C	1246664	NM_194292.3:c.312-41A>G	1:g.100587146T>C	SASS6	intron_variant	criteria_provided,_single_submitter	Benign	41-200	Benign	Not_analysed
1	100587250	100121694	A	C	1296051	NM_194292.3:c.312-145T>G	1:g.100587250A>C	SASS6	intron_variant	criteria_provided,_single_submitter	Benign	41-200	Benign	Not_analysed
1	100598299	100132743	A	G	1276349	NM_194292.3:c.65+7T>C	1:g.100598299A>G	SASS6	splice_region_variant&intron_variant	criteria_provided,_single_submitter	Benign	3-10	Benign	Not_analysed
1	100671755	100206199	A	C	93989	NM_001918.5:c.1281+31T>G	1:g.100671755A>C	DBT	intron_variant	criteria_provided,_multiple_submitters,_no_conflicts	Benign/Likely_benign	11-40	Benign	Not_analysed
1	100671780	100206224	A	C	93990	NM_001918.5:c.1281+6T>G	1:g.100671780A>C	DBT	splice_donor_region_variant&intron_variant	criteria_provided,_multiple_submitters,_no_conflicts	Benign/Likely_benign	3-10	Benign	Not_analysed
1	100671784	100206228	A	T	1076295	NM_001918.5:c.1281+2T>A	1:g.100671784A>T	DBT	splice_donor_variant	criteria_provided,_single_submitter	Pathogenic	1-2	Pathogenic	Not_analysed
1	100671785	100206229	C	A	623330	NM_001918.5:c.1281+1G>T	1:g.100671785C>A	DBT	splice_donor_variant	criteria_provided,_single_submitter	Likely_pathogenic	1-2	Pathogenic	Not_analysed
1	100671785	100206229	C	G	1067714	NM_001918.5:c.1281+1G>C	1:g.100671785C>G	DBT	splice_donor_variant	criteria_provided,_single_submitter	Likely_pathogenic	1-2	Pathogenic	Not_analysed
1	100672000	100206444	C	T	977618	NM_001918.5:c.1209+1G>A	1:g.100672000C>T	DBT	splice_donor_variant	criteria_provided,_single_submitter	Pathogenic	1-2	Pathogenic	Not_analysed
1	100681538	100215982	C	G	1492072	NM_001918.5:c.772+1G>C	1:g.100681538C>G	DBT	splice_donor_variant	criteria_provided,_single_submitter	Likely_pathogenic	1-2	Pathogenic	Not_analysed
1	100681762	100216206	A	G	668484	NM_001918.5:c.556-7T>C	1:g.100681762A>G	DBT	splice_polypyrimidine_tract_variant&splice_region_variant&intron_variant	criteria_provided,_multiple_submitters,_no_conflicts	Likely_benign	3-10	Benign	Not_analysed
1	100684181	100218625	C	T	555944	NM_001918.5:c.555+1G>A	1:g.100684181C>T	DBT	splice_donor_variant	criteria_provided,_single_submitter	Likely_pathogenic	1-2	Pathogenic	Not_analysed
1	100684304	100218748	C	T	551754	NM_001918.5:c.434-1G>A	1:g.100684304C>T	DBT	splice_acceptor_variant	criteria_provided,_single_submitter	Likely_pathogenic	1-2	Pathogenic	Not_analysed
1	100695989	100230433	A	C	681219	NM_001918.5:c.433+300T>G	1:g.100695989A>C	DBT	intron_variant	criteria_provided,_single_submitter	Benign	201-500	Benign	Not_analysed
1	100696471	100230915	C	A	1066691	NM_001918.5:c.252-1G>T	1:g.100696471C>A	DBT	splice_acceptor_variant	criteria_provided,_single_submitter	Likely_pathogenic	1-2	Pathogenic	Not_analysed
1	100706316	100240760	C	T	1510030	NM_001918.5:c.175+1G>A	1:g.100706316C>T	DBT	splice_donor_variant	criteria_provided,_single_submitter	Likely_pathogenic	1-2	Pathogenic	Not_analysed
1	100706441	100240885	C	T	1067759	NM_001918.5:c.52-1G>A	1:g.100706441C>T	DBT	splice_acceptor_variant	criteria_provided,_single_submitter	Likely_pathogenic	1-2	Pathogenic	Not_analysed
1	100819317	100353761	G	T	1299312	NM_003672.4:c.50-1G>T	1:g.100819317G>T	CDC14A	splice_acceptor_variant	criteria_provided,_single_submitter	Likely_pathogenic	1-2	Pathogenic	Not_analysed
1	100908484	100442928	T	C	667084	NM_003672.4:c.457-6T>C	1:g.100908484T>C	CDC14A	splice_polypyrimidine_tract_variant&splice_region_variant&intron_variant	criteria_provided,_multiple_submitters,_no_conflicts	Likely_benign	3-10	Benign	Not_analysed
1	100928595	100463039	C	T	1296845	NM_003672.4:c.838+158C>T	1:g.100928595C>T	CDC14A	intron_variant	criteria_provided,_single_submitter	Benign	41-200	Benign	Not_analysed
1	100928706	100463150	C	T	1268909	NM_003672.4:c.838+269C>T	1:g.100928706C>T	CDC14A	intron_variant	criteria_provided,_single_submitter	Benign	201-500	Benign	Not_analysed
1	100933388	100467832	T	C	1192712	NM_003672.4:c.839-124T>C	1:g.100933388T>C	CDC14A	intron_variant	criteria_provided,_multiple_submitters,_no_conflicts	Benign	41-200	Benign	Not_analysed
1	100933672	100468116	C	T	683329	NM_003672.4:c.977+22C>T	1:g.100933672C>T	CDC14A	intron_variant	criteria_provided,_single_submitter	Benign	11-40	Benign	Not_analysed
1	100933675	100468119	C	A	1233647	NM_003672.4:c.977+25C>A	1:g.100933675C>A	CDC14A	intron_variant	criteria_provided,_single_submitter	Benign	11-40	Benign	Not_analysed
1	100933712	100468156	C	A	1275146	NM_003672.4:c.977+62C>A	1:g.100933712C>A	CDC14A	intron_variant	criteria_provided,_single_submitter	Benign	41-200	Benign	Not_analysed
1	100961419	100495863	A	G	1181745	NM_003672.4:c.1251-139A>G	1:g.100961419A>G	CDC14A	intron_variant	criteria_provided,_multiple_submitters,_no_conflicts	Benign	41-200	Benign	Not_analysed
1	100963376	100497820	T	C	1229799	NM_003672.4:c.1299-265T>C	1:g.100963376T>C	CDC14A	intron_variant	criteria_provided,_single_submitter	Benign	201-500	Benign	Not_analysed
1	103345476	102879920	G	A	737368	NM_001854.4:c.5041-4C>T	1:g.103345476G>A	COL11A1	splice_polypyrimidine_tract_variant&splice_region_variant&intron_variant	criteria_provided,_multiple_submitters,_no_conflicts	Likely_benign	3-10	Benign	Not_analysed
1	103348539	102882983	G	T	1240987	NM_001854.4:c.4971+216C>A	1:g.103348539G>T	COL11A1	intron_variant	criteria_provided,_single_submitter	Benign	201-500	Benign	Not_analysed
1	103349110	102883554	G	T	1236017	NM_001854.4:c.4859-243C>A	1:g.103349110G>T	COL11A1	intron_variant	criteria_provided,_single_submitter	Benign	201-500	Benign	Not_analysed
1	103352076	102886520	C	T	681207	NM_001854.4:c.4858+287G>A	1:g.103352076C>T	COL11A1	intron_variant	criteria_provided,_single_submitter	Benign	201-500	Benign	Not_analysed
1	103352773	102887217	C	T	1279227	NM_001854.4:c.4609-161G>A	1:g.103352773C>T	COL11A1	intron_variant	criteria_provided,_single_submitter	Benign	41-200	Benign	Not_analysed
1	103352801	102887245	G	A	1271639	NM_001854.4:c.4609-189C>T	1:g.103352801G>A	COL11A1	intron_variant	criteria_provided,_single_submitter	Benign	41-200	Benign	Not_analysed
1	103353900	102888344	A	T	1286059	NM_001854.4:c.4608+233T>A	1:g.103353900A>T	COL11A1	intron_variant	criteria_provided,_single_submitter	Benign	201-500	Benign	Not_analysed
1	103353933	102888377	G	T	1250166	NM_001854.4:c.4608+200C>A	1:g.103353933G>T	COL11A1	intron_variant	criteria_provided,_single_submitter	Benign	41-200	Benign	Not_analysed
1	103353991	102888435	T	A	1297255	NM_001854.4:c.4608+142A>T	1:g.103353991T>A	COL11A1	intron_variant	criteria_provided,_single_submitter	Benign	41-200	Benign	Not_analysed
1	103354316	102888760	T	C	1438479	NM_001854.4:c.4519-2A>G	1:g.103354316T>C	COL11A1	splice_acceptor_variant	criteria_provided,_single_submitter	Pathogenic	1-2	Pathogenic	Not_analysed
1	103355222	102889666	A	C	1251351	NM_001854.4:c.4357-104T>G	1:g.103355222A>C	COL11A1	intron_variant	criteria_provided,_single_submitter	Benign	41-200	Benign	Not_analysed
1	103355338	102889782	A	G	1224076	NM_001854.4:c.4357-220T>C	1:g.103355338A>G	COL11A1	intron_variant	criteria_provided,_single_submitter	Benign	201-500	Benign	Not_analysed
1	103356005	102890449	A	G	1345284	NM_001854.4:c.4356+2T>C	1:g.103356005A>G	COL11A1	splice_donor_variant	criteria_provided,_single_submitter	Likely_pathogenic	1-2	Pathogenic	Not_analysed
1	103356082	102890526	A	C	1183103	NM_001854.4:c.4303-22T>G	1:g.103356082A>C	COL11A1	intron_variant	criteria_provided,_single_submitter	Benign	11-40	Benign	Not_analysed
1	103356168	102890612	A	C	1292139	NM_001854.4:c.4303-108T>G	1:g.103356168A>C	COL11A1	intron_variant	criteria_provided,_single_submitter	Benign	41-200	Benign	Not_analysed
1	103363376	102897820	A	G	681205	NM_001854.4:c.4302+305T>C	1:g.103363376A>G	COL11A1	intron_variant	criteria_provided,_single_submitter	Benign	201-500	Benign	Not_analysed
1	103363378	102897822	G	A	681204	NM_001854.4:c.4302+303C>T	1:g.103363378G>A	COL11A1	intron_variant	criteria_provided,_single_submitter	Benign	201-500	Benign	Not_analysed
1	103363586	102898030	C	A	1233449	NM_001854.4:c.4302+95G>T	1:g.103363586C>A	COL11A1	intron_variant	criteria_provided,_single_submitter	Benign	41-200	Benign	Not_analysed
1	103363589	102898033	A	G	1290928	NM_001854.4:c.4302+92T>C	1:g.103363589A>G	COL11A1	intron_variant	criteria_provided,_single_submitter	Benign	41-200	Benign	Not_analysed
1	103363900	102898344	A	C	1230588	NM_001854.4:c.4249-166T>G	1:g.103363900A>C	COL11A1	intron_variant	criteria_provided,_single_submitter	Benign	41-200	Benign	Not_analysed
1	103364494	102898938	T	A	547210	NM_001854.4:c.4140+3A>T	1:g.103364494T>A	COL11A1	splice_donor_region_variant&intron_variant	criteria_provided,_single_submitter	Likely_pathogenic	3-10	Pathogenic	Not_analysed
1	103364618	102899062	A	T	1293492	NM_001854.4:c.4087-68T>A	1:g.103364618A>T	COL11A1	intron_variant	criteria_provided,_single_submitter	Benign	41-200	Benign	Not_analysed
1	103364765	102899209	A	T	1230519	NM_001854.4:c.4087-215T>A	1:g.103364765A>T	COL11A1	intron_variant	criteria_provided,_single_submitter	Benign	201-500	Benign	Not_analysed
1	103377541	102911985	G	C	677982	NM_001854.4:c.4086+174C>G	1:g.103377541G>C	COL11A1	intron_variant	criteria_provided,_single_submitter	Benign	41-200	Benign	Not_analysed
1	103377769	102912213	C	G	1468081	NM_001854.4:c.4033-1G>C	1:g.103377769C>G	COL11A1	splice_acceptor_variant	criteria_provided,_single_submitter	Likely_pathogenic	1-2	Pathogenic	Not_analysed
1	103377947	102912391	C	T	1297239	NM_001854.4:c.4033-179G>A	1:g.103377947C>T	COL11A1	intron_variant	criteria_provided,_single_submitter	Benign	41-200	Benign	Not_analysed
1	103377968	102912412	A	C	1240471	NM_001854.4:c.4033-200T>G	1:g.103377968A>C	COL11A1	intron_variant	criteria_provided,_single_submitter	Benign	41-200	Benign	Not_analysed
1	103378063	102912507	G	T	681241	NM_001854.4:c.4033-295C>A	1:g.103378063G>T	COL11A1	intron_variant	criteria_provided,_single_submitter	Benign	201-500	Benign	Not_analysed
[truncated: 51,602 more rows]

## Sheet: Table S2
Table S2: Performance statistics at each intronic bin (Fig 1C)
tool	intron_bin	precision	specificity	sensitivity	mcc	norm_mcc	weighted_norm_mcc	true_positives	false_positives	true_negatives	false_negatives	missing_positives	missing_negatives	scored_positives	scored_negatives	total_positives	total_negatives	F1	weighted_F1	total	correct	nan	fraction_nan	coverage	accuracy	weighted_accuracy	auROC	auPRC
GERP	1-2	0.9980261302754018	0.5	0.8708275239891741	0.064	0.532	0.532	10618	21	21	1575	0	0	12193	42	12193	42	0.93	0.93	12235	10639	0	0.0	1.0	0.8695545565999183	0.87	0.7143228159795042	0.9977519906987014
phyloP	1-2	0.9972697939935468	0.21428571428571427	0.9886000164028541	0.109	0.5545	0.554	12054	33	9	139	0	0	12193	42	12193	42	0.993	0.993	12235	12063	0	0.0	1.0	0.9859419697588885	0.986	0.7004135862497218	0.998150942408099
SiPhy	1-2	0.9979500559075661	0.4634146341463415	0.8785169387252891	0.06	0.53	0.53	10710	22	19	1481	2	1	12191	41	12193	42	0.934	0.934	12235	10729	3	0.00024519820187985286	0.9997548017981202	0.8771255722694572	0.877	0.735028439612589	0.9983850900620047
LINSIGHT	1-2	0.9970002499791684	0.02702702702702703	0.9999164298846732	0.116	0.558	0.547	11965	36	1	1	227	5	11966	37	12193	42	0.998	0.98	12235	11966	232	0.01896199427870862	0.9810380057212914	0.9969174373073398	0.978
ReMM	1-2	0.9986081039282401	0.7857142857142857	0.5295661445091446	0.037	0.5185	0.518	6457	9	33	5736	0	0	12193	42	12193	42	0.692	0.692	12235	6490	0	0.0	1.0	0.5304454434000817	0.53	0.7475327373629679	0.998243413419447
FATHMM-MKL	1-2	0.9972055560121641	0.19047619047619047	0.9950791437710161	0.146	0.573	0.573	12133	34	8	60	0	0	12193	42	12193	42	0.996	0.996	12235	12141	0	0.0	1.0	0.9923171230077646	0.992	0.6824290283652213	0.9979963637721806
Eigen	1-2	0.9970842905106909	0.1951219512195122	0.9856756048563193	0.089	0.5445	0.511	11285	33	8	164	744	1	11449	41	12193	42	0.991	0.931	12235	11293	745	0.06089088680016347	0.9391091131998366	0.9828546562228024	0.923	0.753722233702379	0.9982781754139654
CADD-Splice	1-2	0.996728551566206	0.047619047619047616	0.9995079143771016	0.108	0.554	0.554	12187	40	2	6	0	0	12193	42	12193	42	0.998	0.998	12235	12189	0	0.0	1.0	0.9962402942378422	0.996
DANN	1-2	0.9974216085835482	0.2619047619047619	0.9835151316329042	0.11	0.555	0.555	11992	31	11	201	0	0	12193	42	12193	42	0.99	0.99	12235	12003	0	0.0	1.0	0.9810380057212914	0.981	0.7678839927671224	0.9984081172837449
CAPICE	1-2	0.9971181556195965	0.16666666666666666	0.9931928155499057	0.109	0.5545	0.554	12110	35	7	83	0	0	12193	42	12193	42	0.995	0.995	12235	12117	0	0.0	1.0	0.9903555373927257	0.99	0.8153507281695586	0.9989210669118307
MaxEntScan	1-2	0.9964998581023555	0.11904761904761904	0.8639383252685967	-0.003	0.4985	0.498	10534	37	5	1659	0	0	12193	42	12193	42	0.925	0.925	12235	10539	0	0.0	1.0	0.8613812832039232	0.861	0.551608456061831	0.9969701122960921
SQUIRLS	1-2	0.9967282839849501	0.047619047619047616	0.9996718621821165	0.125	0.5625	0.562	12186	40	2	4	3	0	12190	42	12193	42	0.998	0.998	12235	12188	3	0.00024519820187985286	0.9997548017981202	0.9964028776978417	0.996
SpliceAI	1-2	0.9967056498105749	0.047619047619047616	0.9959674100897046	0.04	0.52	0.518	12102	40	2	49	42	0	12151	42	12193	42	0.996	0.993	12235	12104	42	0.0034327748263179403	0.996567225173682	0.9927007299270073	0.989	0.6328128980174079	0.9976997305179817
TraP	1-2	0.9965638550274073	0.0	0.9995896930904317	-0.001	0.4995	0.499	12181	42	0	5	7	0	12186	42	12193	42	0.998	0.998	12235	12181	7	0.0005721291377196567	0.9994278708622804	0.9961563624468434	0.996
ConSpliceML	1-2	0.9971201084194478	0.1282051282051282	0.9967823878069433	0.119	0.5595	0.542	11772	34	5	38	383	3	11810	39	12193	42	0.997	0.965	12235	11777	386	0.03154883530854107	0.968451164691459	0.9939235378512955	0.963	0.7553681148092662	0.998417893425187
CI-SpliceAI	1-2	0.9967909158232535	0.07142857142857142	0.993520872631838	0.047	0.5235	0.524	12114	39	3	79	0	0	12193	42	12193	42	0.995	0.995	12235	12117	0	0.0	1.0	0.9903555373927257	0.99	0.6067122822228211	0.9943163451905936
Pangolin	1-2	0.9966500601271259	0.07142857142857142	0.9516115804149922	0.006	0.503	0.503	11603	39	3	590	0	0	12193	42	12193	42	0.974	0.974	12235	11606	0	0.0	1.0	0.9485901103391908	0.949	0.7005795675114137	0.9981412908362441
SPiP	1-2	0.9967221175120872	0.047619047619047616	0.9975395718855081	0.052	0.526	0.526	12163	40	2	30	0	0	12193	42	12193	42	0.997	0.997	12235	12165	0	0.0	1.0	0.9942787086228034	0.994	0.5336785743576525	0.9966873029754135
AbSplice-DNA	1-2	0.9966392202991093	0.047619047619047616	0.987759180614539	0.019	0.5095	0.502	11862	40	2	147	184	0	12009	42	12193	42	0.992	0.977	12235	11864	184	0.015038823048630977	0.984961176951369	0.9844826155505767	0.97	0.5711966025480889	0.9969504945869911
GERP	3-10	0.27119700748129677	0.7792673716012085	0.5886332882273342	0.273	0.6365000000000001	0.635	435	1169	4127	304	0	17	739	5296	739	5313	0.371	0.37	6052	4562	17	0.0028089887640449437	0.9971910112359551	0.755923777961889	0.754	0.7217357599270675	0.20083117539609482
phyloP	3-10	0.3411764705882353	0.7996610807757485	0.7456021650879567	0.404	0.702	0.702	551	1064	4247	188	0	2	739	5311	739	5313	0.468	0.468	6052	4798	2	0.00033046926635822867	0.9996695307336417	0.7930578512396694	0.793	0.8380697604914762	0.5846975348382651
SiPhy	3-10	0.5745007680491552	0.9474582701062215	0.5074626865671642	0.48	0.74	0.735	374	277	4995	363	2	41	737	5272	739	5313	0.539	0.535	6052	5369	43	0.007105089226701917	0.9928949107732981	0.8934930936927942	0.887	0.8522333497363508	0.5313722332264552
LINSIGHT	3-10	0.13115053960124382	0.09212538226299694	0.991701244813278	0.1	0.55	0.541	717	4750	482	6	16	81	723	5232	739	5313	0.232	0.228	6052	1199	97	0.01602775941837409	0.9839722405816259	0.20134340890008395	0.198	0.8741901364514998	0.611021799698166
ReMM	3-10	0.5898876404494382	0.9725202333897986	0.28416779431664413	0.357	0.6785	0.678	210	146	5167	529	0	0	739	5313	739	5313	0.384	0.384	6052	5377	0	0.0	1.0	0.8884666226040978	0.888	0.8549952920135893	0.49585579354703685
FATHMM-MKL	3-10	0.32730093071354704	0.7551289290419725	0.8565629228687416	0.429	0.7145	0.714	633	1301	4012	106	0	0	739	5313	739	5313	0.474	0.474	6052	4645	0	0.0	1.0	0.7675148711169861	0.768	0.8830621242811632	0.5830002920811523
Eigen	3-10	0.12859174964438122	0.3974031084005509	0.7051482059282371	0.066	0.533	0.504	452	3063	2020	189	98	230	641	5083	739	5313	0.218	0.206	6052	2472	328	0.054196959682749506	0.9458030403172505	0.43186582809224316	0.408	0.7174419457596717	0.36099844794507097
CADD-Splice	3-10	0.5856079404466501	0.9057029926595144	0.9580514208389715	0.707	0.8534999999999999	0.853	708	501	4812	31	0	0	739	5313	739	5313	0.727	0.727	6052	5520	0	0.0	1.0	0.9120951751487112	0.912	0.9835799900517203	0.9219194315433661
DANN	3-10	0.5335195530726257	0.9371353284396763	0.516914749661705	0.46	0.73	0.73	382	334	4979	357	0	0	739	5313	739	5313	0.525	0.525	6052	5361	0	0.0	1.0	0.885822868473232	0.886	0.8234983917457295	0.4784573666734016
CAPICE	3-10	0.8311057108140948	0.9738377564464521	0.925575101488498	0.859	0.9295	0.93	684	139	5174	55	0	0	739	5313	739	5313	0.876	0.876	6052	5858	0	0.0	1.0	0.9679444811632518	0.968	0.9857351959487631	0.9261899244096875
MaxEntScan	3-10	0.20324395895398875	0.5469602860907209	0.8308525033829499	0.247	0.6234999999999999	0.624	614	2407	2906	125	0	0	739	5313	739	5313	0.327	0.327	6052	3520	0	0.0	1.0	0.5816259087904825	0.582	0.695685793291253	0.18866855872856356
SQUIRLS	3-10	0.7288659793814433	0.9504708097928437	0.9566982408660352	0.81	0.905	0.905	707	263	5047	32	0	3	739	5310	739	5313	0.827	0.827	6052	5754	3	0.0004957038995373431	0.9995042961004627	0.9512316085303356	0.951	0.9781014196922089	0.8261631626060778
SpliceAI	3-10	0.678391959798995	0.9393364928909953	0.9171195652173914	0.755	0.8775	0.872	675	320	4955	61	3	38	736	5275	739	5313	0.78	0.775	6052	5630	41	0.006774619960343688	0.9932253800396563	0.9366162036266844	0.93	0.9780110241087986	0.8898621628150044
TraP	3-10	0.38818332413031476	0.7910222557525463	0.9512855209742895	0.531	0.7655000000000001	0.764	703	1108	4194	36	0	11	739	5302	739	5313	0.551	0.55	6052	4897	11	0.0018175809649702578	0.9981824190350297	0.8106273795729184	0.809	0.9467141360091349	0.6576193175621254
ConSpliceML	3-10	0.4232902033271719	0.8160377358490566	0.9635343618513323	0.57	0.7849999999999999	0.752	687	936	4152	26	26	225	713	5088	739	5313	0.588	0.564	6052	4839	251	0.0414738929279577	0.9585261070720423	0.8341665230132735	0.8	0.971475660906613	0.8880198106361062
CI-SpliceAI	3-10	0.7469342251950948	0.9572746094485225	0.9066305818673883	0.796	0.898	0.898	670	227	5086	69	0	0	739	5313	739	5313	0.819	0.819	6052	5756	0	0.0	1.0	0.9510905485789821	0.951	0.9795583992795265	0.904940796333808
Pangolin	3-10	0.7318132464712269	0.953510257858084	0.912043301759134	0.789	0.8945000000000001	0.895	674	247	5066	65	0	0	739	5313	739	5313	0.812	0.812	6052	5740	0	0.0	1.0	0.9484467944481163	0.948	0.9517055085096504	0.8894515852502246
SPiP	3-10	0.6663560111835974	0.93261810653115	0.9675236806495264	0.772	0.886	0.886	715	358	4955	24	0	0	739	5313	739	5313	0.789	0.789	6052	5670	0	0.0	1.0	0.9368803701255783	0.937	0.9801864703906241	0.8830004503475348
AbSplice-DNA	3-10	0.5629032258064516	0.8971732119142478	0.9640883977900553	0.693	0.8465	0.839	698	542	4729	26	15	42	724	5271	739	5313	0.711	0.704	6052	5427	57	0.009418374091209518	0.9905816259087905	0.905254378648874	0.897	0.9798310048414602	0.9037238621074303
GERP	11-40	0.017017828200972446	0.7718638329885273	0.17073170731707318	-0.02	0.49	0.487	21	1213	4104	102	2	31	123	5317	125	5348	0.031	0.031	5473	4125	33	0.006029599853827883	0.9939704001461721	0.7582720588235294	0.754	0.47968702933220797	0.020274091199253795
phyloP	11-40	0.0288153681963714	0.8295880149812734	0.21774193548387097	0.019	0.5095	0.509	27	910	4430	97	1	8	124	5340	125	5348	0.051	0.051	5473	4457	9	0.0016444363237712407	0.9983555636762288	0.8157027818448024	0.814	0.5067793282590309	0.025230263796089995
SiPhy	11-40	0.08163265306122448	0.9828767123287672	0.06504065040650407	0.054	0.527	0.518	8	90	5166	115	2	92	123	5256	125	5348	0.072	0.071	5473	5174	94	0.01717522382605518	0.9828247761739448	0.9618888269195017	0.945	0.646223905161426	0.04214591207267618
LINSIGHT	11-40	0.029221691486372575	0.34737438609746885	0.8455284552845529	0.061	0.5305	0.525	104	3455	1839	19	2	54	123	5294	125	5348	0.056	0.056	5473	1943	56	0.010232048236798831	0.9897679517632012	0.3586856193465017	0.355	0.6814940060998645	0.0713712886193775
ReMM	11-40	0.058823529411764705	0.9970082273747195	0.008	0.013	0.5065	0.506	1	16	5332	124	0	0	125	5348	125	5348	0.014	0.014	5473	5333	0	0.0	1.0	0.9744198794080029	0.974	0.7046417352281227	0.060862636930058035
FATHMM-MKL	11-40	0.08959537572254335	0.9410994764397905	0.248	0.116	0.558	0.558	31	315	5033	94	0	0	125	5348	125	5348	0.132	0.132	5473	5064	0	0.0	1.0	0.9252695048419514	0.925	0.7807150336574421	0.08752321420541445
Eigen	11-40	0.0319693094629156	0.5560117302052786	0.6410256410256411	0.059	0.5295	0.506	75	2271	2844	42	8	233	117	5115	125	5348	0.061	0.058	5473	2919	241	0.04403435044765211	0.9559656495523479	0.5579128440366973	0.533	0.680627616111487	0.06834112575628694
CADD-Splice	11-40	0.29554655870445345	0.9674644727000747	0.584	0.397	0.6985	0.698	73	174	5174	52	0	0	125	5348	125	5348	0.392	0.392	5473	5247	0	0.0	1.0	0.9587063767586332	0.959	0.9136738967838445	0.4776692645803532
DANN	11-40	0.04395604395604396	0.9837322363500374	0.032	0.018	0.509	0.509	4	87	5261	121	0	0	125	5348	125	5348	0.037	0.037	5473	5265	0	0.0	1.0	0.9619952494061758	0.962	0.6193208676140614	0.03770239737416523
CAPICE	11-40	0.5918367346938775	0.9962602842183994	0.232	0.362	0.681	0.681	29	20	5328	96	0	0	125	5348	125	5348	0.333	0.333	5473	5357	0	0.0	1.0	0.9788050429380596	0.979	0.7576499626028421	0.2746988800719306
MaxEntScan	11-40	0.036264112213479305	0.47326103216155574	0.848	0.096	0.548	0.548	106	2817	2531	19	0	0	125	5348	125	5348	0.07	0.07	5473	2637	0	0.0	1.0	0.4818198428649735	0.482	0.6664008975317876	0.039718729554449654
SQUIRLS	11-40	0.5483870967741935	0.9842637692019482	0.816	0.66	0.8300000000000001	0.828	102	84	5254	23	0	10	125	5338	125	5348	0.656	0.655	5473	5356	10	0.0018271514708569341	0.9981728485291431	0.980413692110562	0.979	0.9551592356687898	0.7680090724083758
SpliceAI	11-40	0.47161572052401746	0.9772342427093132	0.8709677419354839	0.63	0.815	0.81	108	121	5194	16	1	33	124	5315	125	5348	0.612	0.608	5473	5302	34	0.006212315000913576	0.9937876849990864	0.9748115462401177	0.969	0.9743346584529482	0.8135504409087223
TraP	11-40	0.15829145728643215	0.9373246024321796	0.504	0.254	0.627	0.627	63	335	5010	62	0	3	125	5345	125	5348	0.241	0.241	5473	5073	3	0.0005481454412570802	0.999451854558743	0.9274223034734917	0.927	0.8587644527595885	0.20732634041706835
ConSpliceML	11-40	0.20186915887850468	0.9168289832489287	0.8925619834710744	0.401	0.7005	0.673	108	427	4707	13	4	214	121	5134	125	5348	0.329	0.316	5473	4815	218	0.03983190206468116	0.9601680979353189	0.9162702188392008	0.88	0.9710856484238926	0.8175615541885605
CI-SpliceAI	11-40	0.5645161290322581	0.9848541510845176	0.84	0.68	0.8400000000000001	0.84	105	81	5267	20	0	0	125	5348	125	5348	0.675	0.675	5473	5372	0	0.0	1.0	0.981545770144345	0.982	0.9616200448765893	0.8195728709832032
Pangolin	11-40	0.5621621621621622	0.9848541510845176	0.832	0.675	0.8375	0.838	104	81	5267	21	0	0	125	5348	125	5348	0.671	0.671	5473	5371	0	0.0	1.0	0.9813630549972593	0.981	0.9609962602842184	0.8171421047764584
SPiP	11-40	0.5185185185185185	0.9829842931937173	0.784	0.628	0.8140000000000001	0.814	98	91	5257	27	0	0	125	5348	125	5348	0.624	0.624	5473	5355	0	0.0	1.0	0.9784396126438881	0.978	0.954415856394914	0.6967067872176447
AbSplice-DNA	11-40	0.44715447154471544	0.9741984443179662	0.88	0.616	0.808	0.797	110	136	5135	15	0	77	125	5271	125	5348	0.593	0.585	5473	5245	77	0.014069066325598392	0.9859309336744017	0.9720163083765753	0.958	0.9695966609751471	0.777570195811771
GERP	41-200	0.002775850104094379	0.835234764662042	0.22857142857142856	0.008	0.504	0.498	8	2874	14569	27	1	208	35	17443	36	17651	0.005	0.005	17687	14577	209	0.011816588454797309	0.9881834115452027	0.8340199107449365	0.824	0.5962195231816283	0.0027654330650605484
phyloP	41-200	0.0022304832713754648	0.8475433115592161	0.16666666666666666	0.002	0.501	0.5	6	2684	14921	30	0	46	36	17605	36	17651	0.004	0.004	17687	14927	46	0.002600780234070221	0.9973992197659298	0.8461538461538461	0.844	0.5184007068698918	0.0036106915035588882
SiPhy	41-200	0.016483516483516484	0.9891039688336986	0.08571428571428572	0.033	0.5165	0.481	3	179	16249	32	1	1223	35	16428	36	17651	0.028	0.026	17687	16252	1224	0.06920336970656414	0.9307966302934358	0.9871833809147786	0.919	0.5897909492504088	0.0035263086558311773
LINSIGHT	41-200	0.0034949759720401923	0.6107729935726068	0.7058823529411765	0.028	0.514	0.512	24	6843	10738	10	2	70	34	17581	36	17651	0.007	0.007	17687	10762	72	0.004070786453327303	0.9959292135466727	0.6109565711041726	0.608	0.6726379079019127	0.020203404224889882
ReMM	41-200	0.14285714285714285	0.998980227749136	0.08333333333333333	0.108	0.554	0.554	3	18	17633	33	0	0	36	17651	36	17651	0.105	0.105	17687	17636	0	0.0	1.0	0.9971165262622265	0.997	0.7683684902964264	0.014789353454490239
FATHMM-MKL	41-200	0.011516314779270634	0.970823182822503	0.16666666666666666	0.037	0.5185	0.518	6	515	17136	30	0	0	36	17651	36	17651	0.022	0.022	17687	17142	0	0.0	1.0	0.9691864080963419	0.969	0.6912450663796197	0.019435689820058874
Eigen	41-200	0.0016660496112550908	0.6854293047130191	0.2903225806451613	-0.002	0.499	0.485	9	5393	11751	22	5	507	31	17144	36	17651	0.003	0.003	17687	11760	512	0.028947814779216374	0.9710521852207836	0.6847161572052402	0.665	0.5018420814956422	0.0022272758744688566
CADD-Splice	41-200	0.05789473684210526	0.9898589315052971	0.3055555555555556	0.129	0.5645	0.564	11	179	17472	25	0	0	36	17651	36	17651	0.097	0.097	17687	17483	0	0.0	1.0	0.988466105048906	0.988	0.8545848834501035	0.11184002106415654
DANN	41-200	0.02617801047120419	0.9894623534077389	0.1388888888888889	0.056	0.528	0.528	5	186	17465	31	0	0	36	17651	36	17651	0.044	0.044	17687	17470	0	0.0	1.0	0.9877311019392775	0.988	0.5947853127616314	0.06260656620413999
CAPICE	41-200	0.29411764705882354	0.9993201518327574	0.1388888888888889	0.201	0.6005	0.6	5	12	17639	31	0	0	36	17651	36	17651	0.189	0.189	17687	17644	0	0.0	1.0	0.9975688358681517	0.998	0.7069350807949187	0.10004259329516539
MaxEntScan	41-200	0.0028475005273149124	0.46433629822672934	0.75	0.019	0.5095	0.509	27	9455	8196	9	0	0	36	17651	36	17651	0.006	0.006	17687	8223	0	0.0	1.0	0.46491773619042237	0.465	0.635104086013383	0.0029309631967704116
SQUIRLS	41-200	0.1282051282051282	0.9942078364565587	0.4166666666666667	0.228	0.614	0.613	15	102	17508	21	0	41	36	17610	36	17651	0.196	0.196	17687	17523	41	0.0023180867303669362	0.9976819132696331	0.9930295817749065	0.991	0.8287699539403116	0.23104588623632938
SpliceAI	41-200	0.17333333333333334	0.9929041487839771	0.7222222222222222	0.351	0.6755	0.669	26	124	17351	10	0	176	36	17475	36	17651	0.28	0.277	17687	17377	176	0.009950811330355629	0.9900491886696444	0.9923476671806293	0.982	0.916545859163885	0.12326460349750525
TraP	41-200	0.036072144288577156	0.9727061226805879	0.5	0.129	0.5645	0.564	18	481	17142	18	0	28	36	17623	36	17651	0.067	0.067	17687	17160	28	0.0015830836207383955	0.9984169163792616	0.9717424542726089	0.97	0.7949144741404857	0.17466449550280047
ConSpliceML	41-200	0.27722772277227725	0.9956820063882645	0.8	0.469	0.7344999999999999	0.704	28	73	16833	7	1	745	35	16906	36	17651	0.412	0.394	17687	16861	746	0.04217787075253011	0.9578221292474699	0.9952777285874506	0.953	0.9219837420357945	0.13751720555504998
CI-SpliceAI	41-200	0.4230769230769231	0.9983003795818933	0.6111111111111112	0.507	0.7535000000000001	0.754	22	30	17621	14	0	0	36	17651	36	17651	0.5	0.5	17687	17643	0	0.0	1.0	0.9975122971674111	0.998	0.9225775687874151	0.40284861201554195
Pangolin	41-200	0.26666666666666666	0.9962606232294617	0.6666666666666666	0.42	0.71	0.71	24	66	17584	12	0	1	36	17650	36	17651	0.381	0.381	17687	17608	1	5.653870074065698e-05	0.9999434612992594	0.9955897319914057	0.996	0.8985206169342147	0.11107817632677747
SPiP	41-200	0.5882352941176471	0.9992068438048836	0.5555555555555556	0.571	0.7855	0.786	20	14	17637	16	0	0	36	17651	36	17651	0.571	0.571	17687	17657	0	0.0	1.0	0.9983038389777803	0.998	0.9245337059908473	0.42957433043583837
AbSplice-DNA	41-200	0.27380952380952384	0.9964750072233458	0.6571428571428571	0.423	0.7115	0.698	23	61	17244	12	1	346	35	17305	36	17651	0.387	0.379	17687	17267	347	0.019618929157007973	0.980381070842992	0.9957900807381777	0.976	0.8826400297189085	0.11477262507661903
GERP	201-500	0.005804311774461028	0.8848886328725039	0.22580645161290322	0.019	0.5095	0.5	7	1199	9217	24	0	205	31	10416	31	10621	0.011	0.011	10652	9224	205	0.019245212166729253	0.9807547878332707	0.8829328993969561	0.866	0.47065618651206587	0.0032079696019297896
phyloP	201-500	0.003232062055591467	0.8544596507786691	0.16129032258064516	0.002	0.501	0.5	5	1542	9053	26	0	26	31	10595	31	10621	0.006	0.006	10652	9058	26	0.00244085617724371	0.9975591438227563	0.852437417654809	0.85	0.5113489320890865	0.037536376124798244
SiPhy	201-500	0.043478260869565216	0.9923805125836989	0.1111111111111111	0.065	0.5325	0.434	3	66	8596	24	4	1959	27	8662	31	10621	0.062	0.051	10652	8599	1963	0.18428464138190012	0.8157153586180999	0.989642076188284	0.807	0.46962894550056866	0.04381823176857079
LINSIGHT	201-500	0.004887585532746823	0.7118596093971129	0.5357142857142857	0.028	0.514	0.513	15	3054	7545	13	3	22	28	10599	31	10621	0.01	0.01	10652	7560	25	0.0023469770935035674	0.9976530229064964	0.7113955020231486	0.71	0.6269627862466809	0.005234107796659384
ReMM	201-500	0.3333333333333333	0.9994350814424254	0.0967741935483871	0.178	0.589	0.589	3	6	10615	28	0	0	31	10621	31	10621	0.15	0.15	10652	10618	0	0.0	1.0	0.9968081111528352	0.997
FATHMM-MKL	201-500	0.015873015873015872	0.9708125411919781	0.16129032258064516	0.042	0.521	0.521	5	310	10311	26	0	0	31	10621	31	10621	0.029	0.029	10652	10316	0	0.0	1.0	0.9684566278633121	0.968	0.6928331273101677	0.058606424957431645
Eigen	201-500	0.0033016921172100704	0.7656932182012225	0.3076923076923077	0.009	0.5045	0.489	8	2415	7892	18	5	314	26	10307	31	10621	0.007	0.006	10652	7900	319	0.02994742771310552	0.9700525722868945	0.7645407916384399	0.742	0.5475181168884478	0.004602306308657947
CADD-Splice	201-500	0.038461538461538464	0.9905846907070898	0.12903225806451613	0.066	0.533	0.533	4	100	10521	27	0	0	31	10621	31	10621	0.059	0.059	10652	10525	0	0.0	1.0	0.9880773563650018	0.988	0.8004713729039548	0.0672058052204292
DANN	201-500	0.02702702702702703	0.9864419546182092	0.12903225806451613	0.053	0.5265	0.526	4	144	10477	27	0	0	31	10621	31	10621	0.045	0.045	10652	10481	0	0.0	1.0	0.9839466766804356	0.984	0.6410215914302462	0.05713828584369427
CAPICE	201-500	0.36363636363636365	0.9993409283494963	0.12903225806451613	0.215	0.6075	0.608	4	7	10614	27	0	0	31	10621	31	10621	0.19	0.19	10652	10618	0	0.0	1.0	0.9968081111528352	0.997	0.5530917142241025	0.05549752065493757
MaxEntScan	201-500	0.0038725576483013553	0.4671876471142077	0.7096774193548387	0.019	0.5095	0.509	22	5659	4962	9	0	0	31	10621	31	10621	0.008	0.008	10652	4984	0	0.0	1.0	0.4678933533608712	0.468	0.6168090605647363	0.0039549966398893235
SQUIRLS	201-500	0.125	0.9933949801849405	0.3225806451612903	0.197	0.5985	0.597	10	70	10528	21	0	23	31	10598	31	10621	0.18	0.18	10652	10538	23	0.002159218926023282	0.9978407810739767	0.9914385172640888	0.989	0.8329630058014598	0.15493107361106415
SpliceAI	201-500	0.25	0.9948615472452184	0.6	0.385	0.6925	0.685	18	54	10455	12	1	112	30	10509	31	10621	0.353	0.349	10652	10473	113	0.010608336462636125	0.9893916635373639	0.9937375462567606	0.983	0.9256542011609098	0.4504192899662056
TraP	201-500	0.04895104895104895	0.9743517208863743	0.45161290322580644	0.142	0.571	0.57	14	272	10333	17	0	16	31	10605	31	10621	0.088	0.088	10652	10347	16	0.0015020653398422831	0.9984979346601577	0.9728281308762693	0.971	0.8136058767167039	0.04650109159089932
ConSpliceML	201-500	0.5882352941176471	0.9986243490223052	0.6896551724137931	0.636	0.8180000000000001	0.784	20	14	10163	9	2	444	29	10177	31	10621	0.635	0.608	10652	10183	446	0.041870071348103645	0.9581299286518964	0.9977464236723496	0.956	0.9497175849532246	0.5111092971869632
CI-SpliceAI	201-500	0.48	0.9987760097919217	0.3870967741935484	0.43	0.715	0.715	12	13	10608	19	0	0	31	10621	31	10621	0.429	0.429	10652	10620	0	0.0	1.0	0.9969958693203155	0.997	0.9419561368074812	0.33679120169836385
Pangolin	201-500	0.37254901960784315	0.9969871010262688	0.6129032258064516	0.476	0.738	0.738	19	32	10589	12	0	0	31	10621	31	10621	0.463	0.463	10652	10608	0	0.0	1.0	0.9958693203154337	0.996	0.9559758360642793	0.47963498653723846
SPiP	201-500	0.625	0.9997175407212127	0.16129032258064516	0.317	0.6585	0.658	5	3	10618	26	0	0	31	10621	31	10621	0.256	0.256	10652	10623	0	0.0	1.0	0.9972775065715359	0.997
AbSplice-DNA	201-500	0.2972972972972973	0.997487194355852	0.36666666666666664	0.328	0.664	0.647	11	26	10321	19	1	274	30	10347	31	10621	0.328	0.32	10652	10332	275	0.02581674802853924	0.9741832519714607	0.9956634865568084	0.97	0.9170548629232306	0.29516269270353845
GERP	501-1000	0.34375	0.9297658862876255	0.2972972972972973	0.242	0.621	0.593	11	21	278	26	0	16	37	299	37	315	0.319	0.304	352	289	16	0.045454545454545456	0.9545454545454546	0.8601190476190477	0.821	0.6887824279128627	0.21924695779534942
phyloP	501-1000	0.16923076923076924	0.8274760383386581	0.2972972972972973	0.099	0.5495	0.546	11	54	259	26	0	2	37	313	37	315	0.216	0.214	352	270	2	0.005681818181818182	0.9943181818181818	0.7714285714285715	0.767	0.617822295138589	0.2694371331820272
SiPhy	501-1000	0.5454545454545454	0.9769585253456221	0.17647058823529413	0.256	0.628	0.448	6	5	212	28	3	98	34	217	37	315	0.267	0.19	352	218	101	0.2869318181818182	0.7130681818181818	0.8685258964143426	0.619	0.6518026565464896	0.31241826288189734
LINSIGHT	501-1000	0.18095238095238095	0.7123745819397993	0.59375	0.194	0.597	0.561	19	86	213	13	5	16	32	299	37	315	0.277	0.261	352	232	21	0.05965909090909091	0.9403409090909091	0.7009063444108762	0.659	0.6879180602006689	0.24074885159645915
ReMM	501-1000	0.8181818181818182	0.9936507936507937	0.24324324324324326	0.418	0.709	0.709	9	2	313	28	0	0	37	315	37	315	0.375	0.375	352	322	0	0.0	1.0	0.9147727272727273	0.915	0.7061347061347062	0.31861411969567505
FATHMM-MKL	501-1000	0.3055555555555556	0.9206349206349206	0.2972972972972973	0.221	0.6105	0.61	11	25	290	26	0	0	37	315	37	315	0.301	0.301	352	301	0	0.0	1.0	0.8551136363636364	0.855	0.7290433290433291	0.344351881421208
Eigen	501-1000	0.2153846153846154	0.8305647840531561	0.4	0.178	0.589	0.562	14	51	250	21	2	14	35	301	37	315	0.28	0.267	352	264	16	0.045454545454545456	0.9545454545454546	0.7857142857142857	0.75	0.5916468913146653	0.16842859541593286
CADD-Splice	501-1000	0.6190476190476191	0.9746031746031746	0.35135135135135137	0.422	0.711	0.711	13	8	307	24	0	0	37	315	37	315	0.448	0.448	352	320	0	0.0	1.0	0.9090909090909091	0.909	0.7374517374517374	0.42540300120981767
DANN	501-1000	0.4444444444444444	0.9682539682539683	0.21621621621621623	0.257	0.6285000000000001	0.629	8	10	305	29	0	0	37	315	37	315	0.291	0.291	352	313	0	0.0	1.0	0.8892045454545454	0.889	0.6206778206778207	0.32622906788426687
CAPICE	501-1000	0.6666666666666666	0.9873015873015873	0.21621621621621623	0.344	0.6719999999999999	0.672	8	4	311	29	0	0	37	315	37	315	0.327	0.327	352	319	0	0.0	1.0	0.90625	0.906	0.6589446589446588	0.3547580758264853
MaxEntScan	501-1000	0.1377551020408163	0.4634920634920635	0.7297297297297297	0.119	0.5595	0.56	27	169	146	10	0	0	37	315	37	315	0.232	0.232	352	173	0	0.0	1.0	0.4914772727272727	0.491	0.6115830115830116	0.13323393510176423
SQUIRLS	501-1000	0.7894736842105263	0.9873015873015873	0.40540540540540543	0.533	0.7665	0.766	15	4	311	22	0	0	37	315	37	315	0.536	0.536	352	326	0	0.0	1.0	0.9261363636363636	0.926	0.9154011154011155	0.6669164257491306
SpliceAI	501-1000	0.8529411764705882	0.9838709677419355	0.7837837837837838	0.797	0.8985000000000001	0.886	29	5	305	8	0	5	37	310	37	315	0.817	0.805	352	334	5	0.014204545454545454	0.9857954545454546	0.962536023054755	0.949	0.9453356582388841	0.7948367809814141
TraP	501-1000	0.46153846153846156	0.9555555555555556	0.32432432432432434	0.328	0.664	0.664	12	14	301	25	0	0	37	315	37	315	0.381	0.381	352	313	0	0.0	1.0	0.8892045454545454	0.889	0.7215787215787216	0.37356564318623037
ConSpliceML	501-1000	0.8461538461538461	0.9865771812080537	0.6470588235294118	0.715	0.8574999999999999	0.809	22	4	294	12	3	17	34	298	37	315	0.733	0.692	352	316	20	0.056818181818181816	0.9431818181818182	0.9518072289156626	0.898	0.9712791156731149	0.8143144588332349
CI-SpliceAI	501-1000	0.8076923076923077	0.9841269841269841	0.5675675675675675	0.647	0.8235	0.824	21	5	310	16	0	0	37	315	37	315	0.667	0.667	352	331	0	0.0	1.0	0.9403409090909091	0.94	0.9370227370227371	0.7512956295658798
Pangolin	501-1000	0.8461538461538461	0.9873015873015873	0.5945945945945946	0.682	0.841	0.841	22	4	311	15	0	0	37	315	37	315	0.698	0.698	352	333	0	0.0	1.0	0.9460227272727273	0.946	0.926040326040326	0.7347735176934248
SPiP	501-1000	0.7857142857142857	0.9904761904761905	0.2972972972972973	0.452	0.726	0.726	11	3	312	26	0	0	37	315	37	315	0.431	0.431	352	323	0	0.0	1.0	0.9176136363636364	0.918	0.9117975117975118	0.6061855946702384
AbSplice-DNA	501-1000	0.8421052631578947	0.9901315789473685	0.4444444444444444	0.582	0.7909999999999999	0.764	16	3	301	20	1	11	36	304	37	315	0.582	0.562	352	317	12	0.03409090909090909	0.9659090909090909	0.9323529411764706	0.901	0.910453216374269	0.6445368835436003
GERP	1000+	0.1640625	0.8946850393700787	0.26582278481012656	0.129	0.5645	0.538	21	107	909	58	1	53	79	1016	80	1069	0.203	0.193	1149	930	54	0.04699738903394256	0.9530026109660574	0.8493150684931506	0.809	0.6482981162164856	0.11825097835757119
phyloP	1000+	0.192090395480226	0.8661048689138576	0.425	0.205	0.6025	0.602	34	143	925	46	0	1	80	1068	80	1069	0.265	0.264	1149	959	1	0.0008703220191470844	0.999129677980853	0.8353658536585366	0.835	0.6160931647940076	0.2566695278324482
SiPhy	1000+	0.5319148936170213	0.9693165969316597	0.3424657534246575	0.382	0.6910000000000001	0.475	25	22	695	48	7	352	73	717	80	1069	0.417	0.286	1149	720	359	0.3124456048738033	0.6875543951261966	0.9113924050632911	0.627	0.7556599988536711	0.33230310416145276
LINSIGHT	1000+	0.058997050147492625	0.6764705882352942	0.4166666666666667	0.042	0.521	0.469	20	319	667	28	32	83	48	986	80	1069	0.103	0.093	1149	687	115	0.10008703220191471	0.8999129677980853	0.6644100580270793	0.598	0.6331135902636916	0.13918760815368322
ReMM	1000+	0.5238095238095238	0.9812909260991581	0.275	0.348	0.6739999999999999	0.674	22	20	1049	58	0	0	80	1069	80	1069	0.361	0.361	1149	1071	0	0.0	1.0	0.9321148825065274	0.932	0.7342376052385408	0.27903598824207543
FATHMM-MKL	1000+	0.25	0.90177736202058	0.4375	0.264	0.632	0.632	35	105	964	45	0	0	80	1069	80	1069	0.318	0.318	1149	999	0	0.0	1.0	0.8694516971279374	0.869	0.7638096351730589	0.21020582264617704
Eigen	1000+	0.05829596412556054	0.7902097902097902	0.17567567567567569	-0.021	0.4895	0.458	13	210	791	61	6	68	74	1001	80	1069	0.088	0.082	1149	804	74	0.06440382941688425	0.9355961705831157	0.747906976744186	0.7	0.4988794988794989	0.06636898376013758
CADD-Splice	1000+	0.36893203883495146	0.9391955098222639	0.475	0.369	0.6845	0.684	38	65	1004	42	0	0	80	1069	80	1069	0.415	0.415	1149	1042	0	0.0	1.0	0.906875543951262	0.907	0.8563727782974744	0.34642427014002847
DANN	1000+	0.38095238095238093	0.9391955098222639	0.5	0.388	0.694	0.694	40	65	1004	40	0	0	80	1069	80	1069	0.432	0.432	1149	1044	0	0.0	1.0	0.9086161879895561	0.909	0.7433231992516371	0.34583179508165385
CAPICE	1000+	0.5476190476190477	0.9822263797942001	0.2875	0.366	0.683	0.683	23	19	1050	57	0	0	80	1069	80	1069	0.377	0.377	1149	1073	0	0.0	1.0	0.9338555265448216	0.934	0.7362488306828813	0.3561920251235628
MaxEntScan	1000+	0.08245877061469266	0.4275023386342376	0.6875	0.059	0.5295	0.53	55	612	457	25	0	0	80	1069	80	1069	0.147	0.147	1149	512	0	0.0	1.0	0.4456048738033072	0.446	0.5867867165575303	0.08435818355030221
SQUIRLS	1000+	0.5348837209302325	0.9811498586239397	0.2875	0.36	0.6799999999999999	0.675	23	20	1041	57	0	8	80	1061	80	1069	0.374	0.371	1149	1064	8	0.006962576153176675	0.9930374238468234	0.9325153374233128	0.926	0.8133600377002828	0.3607781278654772
SpliceAI	1000+	0.7547169811320755	0.9874031007751938	0.5	0.591	0.7955	0.77	40	13	1019	40	0	37	80	1032	80	1069	0.602	0.582	1149	1059	37	0.03220191470844212	0.9677980852915579	0.9523381294964028	0.922	0.8019622093023255	0.5868345319862903
TraP	1000+	0.3218390804597701	0.9441816461684012	0.35443037974683544	0.286	0.643	0.636	28	59	998	51	1	12	79	1057	80	1069	0.337	0.334	1149	1026	13	0.011314186248912098	0.9886858137510879	0.903169014084507	0.893	0.7859238590230291	0.31748471631948744
ConSpliceML	1000+	0.8125	0.9908906882591093	0.4875	0.608	0.804	0.747	39	9	979	41	0	81	80	988	80	1069	0.609	0.566	1149	1018	81	0.07049608355091384	0.9295039164490861	0.9531835205992509	0.886	0.8696103238866396	0.598464532662674
CI-SpliceAI	1000+	0.8478260869565217	0.9934518241347053	0.4875	0.624	0.812	0.812	39	7	1062	41	0	0	80	1069	80	1069	0.619	0.619	1149	1101	0	0.0	1.0	0.95822454308094	0.958	0.9216323666978485	0.6558860754514415
Pangolin	1000+	0.803921568627451	0.990645463049579	0.5125	0.622	0.8109999999999999	0.811	41	10	1059	39	0	0	80	1069	80	1069	0.626	0.626	1149	1100	0	0.0	1.0	0.9573542210617929	0.957	0.9278531337698783	0.6860545858203053
SPiP	1000+	0.6111111111111112	0.9869036482694107	0.275	0.383	0.6915	0.692	22	14	1055	58	0	0	80	1069	80	1069	0.379	0.379	1149	1077	0	0.0	1.0	0.9373368146214099	0.937	0.8408325537885873	0.380553182726682
AbSplice-DNA	1000+	0.6666666666666666	0.9876923076923076	0.3076923076923077	0.426	0.713	0.653	24	12	963	54	2	94	78	975	80	1069	0.421	0.386	1149	987	96	0.0835509138381201	0.9164490861618799	0.9373219373219374	0.859	0.8102564102564102	0.4495881966211327

## Sheet: Table S3
Table S3: Pathogenic splicing-altering variants curated for this study (it includes vazDrago et.al, 2017 variants)
Note: some variants included refer to studies before 2017, but those were cross-referenced from recent studies (after 2017), since the variant was originally identified before
Chromosome	Position_hg19	Position_hg38	Ref	Alt	Gene_ID	Gene_name	HGVSc	HGVSg	Intron_number	gnomADg_AF	Molecular_effect	Effect_category	Functional_consequence	Phenotype (OMIM)	Year	PMID	Paper
11	47368616	47347065	C	T	ENSG00000134571	MYBPC3	ENST00000545968.1:c.906-36G>A	11:g.47368616C>T	9/34	.	new_splice_acceptor	new_splice_acceptor	34bp_exon_extension	Hypertrophic cardiomyopathy (115197)	2008	18337725	Micro-exons of the cardiac myosin binding protein C gene: flanking introns contain a disproportionately large number of hypertrophic cardiomyopathy mutations
11	112098994	112228271	A	T	ENSG00000150787	PTS	ENST00000280362.3:c.84-323A>T	11:g.112098994A>T	1/5	.	increase_polypyrimidine_tract_strength	strengthening_acceptor	79bp_pseudoexon_inclusion	Tetrahydrobiopterin deficiency (261640)	2009	19280650	Disease-Causing Mutations Improving the Branch Site and Polypyrimidine Tract: Pseudoexon Activation of LINE-2 and Antisense Alu Lacking the Poly(T)-Tail
11	112100215	112229492	A	T	ENSG00000150787	PTS	ENST00000280362.3:c.164-716A>T	11:g.112100215A>T	2/5	.	exonic_splicing_silencer_disruption&U1snRNP_binding_creation	strengthening_donor	70bp_pseudoexon_inclusion	Tetrahydrobiopterin deficiency (261640)	2011	21542064	Pseudoexon Exclusion by Antisense Therapy in 6-Pyruvoyl-Tetrahydropterin Synthase Deficiency
4	56284334	55418167	G	A	ENSG00000134851	TMEM165	ENST00000381334.5:c.792+182G>A	4:g.56284334G>A	4/5	3.1840998417465016e-05	increase_cryptic_splice_donor_strength	strengthening_donor	117bp_pseudoexon_inclusion	Congenital Disorder of Glycosylation (614726)	2012	22683087	TMEM165 Deficiency Causes a Congenital Disorder of Glycosylation
1	216064540	215891198	T	C	ENSG00000042781	USH2A	ENST00000307340.3:c.7595-2144A>G	1:g.216064540T>C	40/71	6.368199683493003e-05	new_splice_donor	new_splice_donor	152bp_pseudoexon_inclusion	Usher syndrome (276901)	2012	22009552	Usher syndrome type 2 caused by activation of an USH2A pseudoexon: implications for diagnosis and therapy
17	29580296	31253278	A	G	ENSG00000196712	NF1	ENST00000358273.4:c.4173+278A>G	17:g.29580296A>G	31/57	.	new_splice_acceptor	new_splice_acceptor	80bp_pseudoexon_inclusion	Neurofibromatosis (162200)	2013	22533502	Paraspinal ganglioneuroma in the proband of a large family with mild cutaneous manifestations of NF1, carrying a deep NF1 intronic mutation
1	94483922	94018366	G	T	ENSG00000198691	ABCA4	ENST00000370225.3:c.5196+1216C>A	1:g.94483922G>T	36/49	.	increase_cryptic_splice_donor_strength	strengthening_donor	73bp_pseudoexon_inclusion	Stargardt disease (248200)	2013	23918662	Non-exomic and synonymous variants in ABCA4 are an important cause of Stargardt disease
1	94484001	94018445	C	T	ENSG00000198691	ABCA4	ENST00000370225.3:c.5196+1137G>A	1:g.94484001C>T	36/49	9.558400051901117e-05	increase_cryptic_splice_acceptor_strength	strengthening_acceptor	73bp_pseudoexon_inclusion	Stargardt disease (248200)	2013	23918662	Non-exomic and synonymous variants in ABCA4 are an important cause of Stargardt disease
4	15989860	15988237	T	C	ENSG00000007062	PROM1	ENST00000510224.1:c.2077-521A>G	4:g.15989860T>C	19/27	.	new_splice_donor	new_splice_donor	155bp_pseudoexon_inclusion	Cone-rod dystrophy (612657)	2016	26153215	Homozygosity mapping and whole-genome sequencing reveals a deep intronic PROM1 mutation causing cone-rod dystrophy by pseudoexon activation
X	24744696	24726579	A	G	ENSG00000101868	POLA1	ENST00000379059.3:c.1375-354A>G	X:g.24744696A>G	13/36	.	new_splice_donor	new_splice_donor	76bp_pseudoexon_inclusion	X-linked reticulate pigmentary disorder (301220)	2016	27019227	DNA polymerase-alpha regulates the activation of type I interferons through cytosolic RNA:DNA synthesis
21	47409881	45989967	C	T	ENSG00000142156	COL6A1	ENST00000361866.3:c.930+189C>T	21:g.47409881C>T	11/34	.	new_splice_donor	new_splice_donor	72bp_pseudoexon_inclusion	Ullrich congenital muscular dystrophy (120220)	2017	28424332	Improving genetic diagnosis in Mendelian disease with transcriptome sequencing
7	117229521	117589467	A	G	ENSG00000001626	CFTR	ENST00000003084.6:c.1680-886A>G	7:g.117229521A>G	12/26	.	new_splice_donor	new_splice_donor	49bp_pseudoexon_inclusion	Cystic Fibrosis (2197700)	2017	28863137	Cas9/gRNA targeted excision of cystic fibrosis-causing deep-intronic splicing mutations restores normal splicing of CFTR mRNA
3	150660197	150942410	A	C	ENSG00000163646	CLRN1	ENST00000328863.4:c.254-649T>G	3:g.150660197A>C	1/3	.	new_splice_donor	new_splice_donor	230bp_pseudoexon_inclusion	Usher syndrome (276902)	2017	28469144	A deep intronic CLRN1 (USH3A) founder mutation generates an aberrant exon and underlies severe Usher syndrome on the Arabian Peninsula
3	158367854	158650065	G	A	ENSG00000168827	GFM1	ENST00000486715.1:c.689+908G>A	3:g.158367854G>A	5/17	.	increase_cryptic_splice_donor_strength	strengthening_donor	57bp_pseudoexon_inclusion (non canonical isoform activation)	Oxidative Phosphorilation defficiency (609060)	2017	28216230	Activation of a cryptic splice site in the mitochondrial elongation factor GFM1 causes combined OXPHOS deficiency
X	9708630	9740590	C	T	ENSG00000101850	GPR143	ENST00000467482.1:c.885+748G>A	X:g.9708630C>T	7/8	.	new_splice_acceptor	new_splice_acceptor	165bp_pseudoexon_inclusion	Ocular albinism (300500)	2018	28771251	Improved diagnostic yield compared with targeted gene sequencing panels suggests a role for whole-genome sequencing as a first-tier genetic test
3	10184687	10143003	A	C	ENSG00000134086	VHL	ENST00000256474.2:c.340+816A>C	3:g.10184687A>C	1/2	.			259bp_pseudoexon_inclusion	Erythrocytosis (263400)	2018	29891534	Identification of a new VHL exon and complex splicing alterations in familial erythrocytosis or von Hippel-­Lindau disease.
19	11231301	11120625	G	T	ENSG00000130164	LDLR	ENST00000558518.1:c.2140+103G>T	19:g.11231301G>T	14/17	.	U1snRNP_binding_creation	strengthening_donor	97bp_exon_extension	Familial hypercholesterolemia (143890)	2018	30562117	A Deep Intronic Variant in LDLR in Familial Hypercholesterolemia
11	47365750	47344199	T	G	ENSG00000134571	MYBPC3	ENST00000545968.1:c.1091-575A>C	11:g.47365750T>G	12/34	.	increase_cryptic_splice_acceptor_strength	strengthening_acceptor	85bp_pseudoexon_inclusion	Hypertrophic cardiomyopathy (115197)	2018	30025578	Whole Genome Sequencing Improves Outcomes of Genetic Testing in Patients With Hypertrophic Cardiomyopathy
11	47367305	47345754	G	A	ENSG00000134571	MYBPC3	ENST00000545968.1:c.1090+453C>T	11:g.47367305G>A	12/34	.	new_splice_donor	new_splice_donor	77bp_pseudoexon_inclusion	Hypertrophic cardiomyopathy (115197)	2018	30025578	Whole Genome Sequencing Improves Outcomes of Genetic Testing in Patients With Hypertrophic Cardiomyopathy
16	88898676	88832268	T	C	ENSG00000141012	GALNS	ENST00000268695.5:c.899-167A>G	16:g.88898676T>C	8/13	.	new_splice_donor	new_splice_donor	53bp_pseudoexon_inclusion	Morquio A (253000)	2018	30305043	Mis-splicing of the GALNS gene resulting from deep intronic mutations as a cause of Morquio a disease
8	96048588	95036360	C	T	ENSG00000156170	NDUFAF6	ENST00000396124.4:c.420+784C>T	8:g.96048588C>T	3/8	.	increase_cryptic_splice_acceptor_strength	strengthening_acceptor	124bp_pseudoexon_inclusion	Leigh syndrome (256000)	2018	29531337	Compound heterozygous missense and deep intronic variants in NDUFAF6 unraveled by exome sequencing and mRNA analysis.
1	94493000	94027444	C	T	ENSG00000198691	ABCA4	ENST00000370225.3:c.4539+2001G>A	1:g.94493000C>T	30/49	3.184899833286181e-05	exonic_splicing_enhancer_creation	change_sre	345bp_pseudoexon_inclusion	Stargardt disease (248200)	2018	29526278	Identification and Rescue of Splice Defects Caused by Two Neighboring Deep-Intronic ABCA4 Mutations Underlying Stargardt Disease
3	10184641	10142957	T	C	ENSG00000134086	VHL	ENST00000256474.2:c.340+770T>C	3:g.10184641T>C	1/2	3.1858999136602506e-05			259bp_pseudoexon_inclusion	Erythrocytosis (263400)	2018	29891534	Identification of a new VHL exon and complex splicing alterations in familial erythrocytosis or von Hippel-­Lindau disease.
11	47364865	47343314	C	T	ENSG00000134571	MYBPC3	ENST00000545968.1:c.1224-52G>A	11:g.47364865C>T	13/34	3.1914001738186926e-05	new_splice_acceptor	new_splice_acceptor	50bp_exon_extension	Hypertrophic cardiomyopathy (115197)	2018	30025578	Whole Genome Sequencing Improves Outcomes of Genetic Testing in Patients With Hypertrophic Cardiomyopathy
1	94492973	94027417	G	A	ENSG00000198691	ABCA4	ENST00000370225.3:c.4539+2028C>T	1:g.94492973G>A	30/49	6.370600021909922e-05	exonic_splicing_enhancer_creation	change_sre	345bp_pseudoexon_inclusion	Stargardt disease (248200)	2018	29526278	Identification and Rescue of Splice Defects Caused by Two Neighboring Deep-Intronic ABCA4 Mutations Underlying Stargardt Disease
5	60223572	60927745	C	G	ENSG00000049167	ERCC8	ENST00000265038.5:c.173+1119G>C	5:g.60223572C>G	2/11	6.375899829436094e-05	exonic_splicing_enhancer_creation	change_sre	348bp_pseudoexon_inclusion	Cockayne syndrome (216400)	2018	29422660	Deep intronic variation in splicing regulatory element of the ERCC8 gene associated with severe but long-term survival Cockayne syndrome.
18	2760414	2760416	A	G	ENSG00000101596	SMCHD1	ENST00000320876.6:c.4347-236A>G	18:g.2760414A>G	34/47	.	new_splice_acceptor	new_splice_acceptor	53bp_pseudoexon_inclusion	Facioscapulohumeral dystrophy (158901)	2019	31676591	Intronic SMCHD1 variants in FSHD: testing the potential for CRISPR-Cas9 genome editing
12	21604039	21451105	A	G	ENSG00000121350	PYROXD1	ENST00000240651.9:c.415-976A>G	12:g.21604039A>G	4/11	.	increase_cryptic_splice_donor_strength	strengthening_donor	110bp_pseudoexon_inclusion	Congenital myopathy (617258)	2019	31455395	Clinical, histological, and genetic characterization of PYROXD1-related myopathy
9	21968795	21968796	A	C	ENSG00000147889	CDKN2A	ENST00000498124.1:c.458-25T>G	9:g.21968795A>C	2/3	.	branchpoint_disruption	branchpoint_associated	exon_skipping	Breast cancer (114480)	2019	31231091	Identification of CDKN2A variants in breast cancer patients in Pakistan.
17	26728068	28401050	A	C	ENSG00000076351	SLC46A1	ENST00000440501.1:c.1166-285T>G	17:g.26728068A>C	3/5	.	new_splice_donor	new_splice_donor	168bp_pseudoexon_inclusion	Hereditary folate malabsorption (229050)	2019	31494288	A deep intronic mutation of c.1166-285 T > G in SLC46A1 is shared by four unrelated Japanese patients with hereditary folate malabsorption (HFM)
X	32360889	32342772	T	C	ENSG00000198947	DMD	ENST00000357033.4:c.5739+362A>G	X:g.32360889T>C	40/78	.	new_splice_donor	new_splice_donor	78bp_pseudoexon_inclusion	Duchenne muscular dystrophy (310200)	2019	31793735	Identification of two novel insertion abnormal transcripts in two Chinese families affected with Dystrophinopathy
[truncated: 211 more rows]

## Sheet: Table S4
Table S4: Performance statistics for the manual curated dataset of splicing pathogenic mutations (this study plus VazDrago et al 2017)
[truncated: 27 more rows]

## Sheet: Table S5
Table S5: Optimized thresholds that maximize performance for non-canonical intronic splicing variants at different levels of importance given to precision and recall.
[truncated: 12 more rows]

[truncated: 5 more sheets: Table S6, Table S7, Table S8, Table S9, Table S10]
